# Supplementary material for: Progression of the Radiologic Severity Index predicts mortality in patients with parainfluenza virus-associated lower respiratory infections
Source: PLoS One. 2018 May 17;13(5):e0197418. doi: 10.1371/journal.pone.0197418 (PMC5957350; doi:10.1371/journal.pone.0197418)
Supplement: S1 Dataset — (XLS) [file pone.0197418.s003.xls]

## Sheet: Updated 101116
ID	Event Name	Sex	Race	Underlying malignancy	Status of cancer at the time of infection	Cytotoxic Chemotherapy within 30 days of infection	BMT	Which virus was detected in nasal wash? (choice=RSV)	Which virus was detected in nasal wash? (choice=PIV-1)	Which virus was detected in nasal wash? (choice=PIV-2)	Which virus was detected in nasal wash? (choice=PIV-3)	Which virus was detected in nasal wash? (choice=hMPV)	Which virus was detected in nasal wash? (choice=Adenovirus)	Which virus was detected in nasal wash? (choice=Coronavirus HKU1)	Which virus was detected in nasal wash? (choice=Coronavirus NL63)	Which virus was detected in nasal wash? (choice=Coronavirus 229E)	Which virus was detected in nasal wash? (choice=Coronavirus OC43)	Which virus was detected in nasal wash? (choice=Rhino/Entero)	Which virus was detected in nasal wash? (choice=Influenza A)	Which virus was detected in nasal wash? (choice=Influenza A/H1)	Which virus was detected in nasal wash? (choice=Influenza A/H1-2009)	Which virus was detected in nasal wash? (choice=Influenza A/H3)	Which virus was detected in nasal wash? (choice=Influenza B)	Method of infection diagnosis (choice=DFA)	Method of infection diagnosis (choice=Culture)	Method of infection diagnosis (choice=PCR)	Complete?	Was a BAL performed? (pick one closest to LRI diagnosis)	Was PIV detected in BAL	Were any pathogens besides PIV detected in BAL?	Complete?	Did the patient develop LRTI (yes/no)	Was virus detected in BAL	Was the patient admitted	Is patient dead?	Radiograph scored	Severity	Extent of involvement	Severity	Extent of involvement	Severity	Extent of involvement	Severity	Extent of involvement	Severity	Extent of involvement	Severity	Extent of involvement	RSI
1	1	male	Non-Hispanic White	AML	relapse	Yes	No	Unchecked	Unchecked	Unchecked	Checked	Unchecked	Unchecked	Unchecked	Unchecked	Unchecked	Unchecked	Unchecked	Unchecked	Unchecked	Unchecked	Unchecked	Unchecked	Unchecked	Checked	Unchecked	Complete	No			Complete	Yes	Not performed	admitted secondary to the infection	Yes	CT Scan	normal attenuation	normal	normal attenuation	normal	normal attenuation	normal	normal attenuation	normal	normal attenuation	normal	normal attenuation	normal	0
1	2																																			Chest Xray	normal attenuation	normal	consolidation	< 25% abnormal	consolidation	25-50% abnormal	normal attenuation	normal	normal attenuation	normal	consolidation	50-75% abnormal	18
1	3																																			Chest Xray	normal attenuation	normal	consolidation	25-50% abnormal	consolidation	>75% abnormal	normal attenuation	normal	consolidation	25-50% abnormal	consolidation	>75% abnormal	36
2	1	male	Non-Hispanic White	AML	relapse	Yes	No	Unchecked	Unchecked	Unchecked	Checked	Unchecked	Unchecked	Unchecked	Unchecked	Unchecked	Unchecked	Unchecked	Unchecked	Unchecked	Unchecked	Unchecked	Unchecked	Unchecked	Checked	Unchecked	Complete	No			Complete	Yes	Not performed	admitted secondary to the infection	Yes	Chest Xray	normal attenuation	normal	consolidation	< 25% abnormal	consolidation	25-50% abnormal	normal attenuation	normal	normal attenuation	normal	consolidation	< 25% abnormal	12
2	2																																			Chest Xray	normal attenuation	normal	consolidation	50-75% abnormal	consolidation	>75% abnormal	normal attenuation	normal	consolidation	25-50% abnormal	consolidation	50-75% abnormal	36
2	3																																			CT Scan	consolidation	< 25% abnormal	consolidation	50-75% abnormal	consolidation	50-75% abnormal	consolidation	< 25% abnormal	consolidation	25-50% abnormal	consolidation	>75% abnormal	42
2	4																																			Chest Xray	normal attenuation	normal	consolidation	50-75% abnormal	consolidation	>75% abnormal	normal attenuation	normal	consolidation	< 25% abnormal	consolidation	50-75% abnormal	33
2	5																																			Chest Xray	normal attenuation	normal	consolidation	50-75% abnormal	consolidation	>75% abnormal	normal attenuation	normal	consolidation	50-75% abnormal	consolidation	>75% abnormal	42
2	6																																			Chest Xray	normal attenuation	normal	consolidation	>75% abnormal	consolidation	>75% abnormal	normal attenuation	normal	consolidation	>75% abnormal	consolidation	>75% abnormal	48
2	7																																			Chest Xray	consolidation	< 25% abnormal	consolidation	>75% abnormal	consolidation	>75% abnormal	consolidation	< 25% abnormal	consolidation	>75% abnormal	consolidation	>75% abnormal	54
2	8																																			Chest Xray	consolidation	< 25% abnormal	consolidation	>75% abnormal	consolidation	>75% abnormal	consolidation	< 25% abnormal	consolidation	>75% abnormal	consolidation	>75% abnormal	54
2	9																																			Chest Xray	consolidation	< 25% abnormal	consolidation	>75% abnormal	consolidation	>75% abnormal	consolidation	< 25% abnormal	consolidation	>75% abnormal	consolidation	>75% abnormal	54
5	1	male	Non-Hispanic White	CLL	refractory	Yes	No	Unchecked	Unchecked	Unchecked	Checked	Unchecked	Unchecked	Unchecked	Unchecked	Unchecked	Unchecked	Unchecked	Unchecked	Unchecked	Unchecked	Unchecked	Unchecked	Unchecked	Checked	Unchecked	Complete	No			Complete	Yes	Yes	admitted secondary to the infection	Yes	Chest Xray	consolidation	< 25% abnormal	consolidation	< 25% abnormal	consolidation	25-50% abnormal	consolidation	50-75% abnormal	consolidation	< 25% abnormal	consolidation	< 25% abnormal	27
5	2																																			Chest Xray	consolidation	< 25% abnormal	normal attenuation	normal	consolidation	< 25% abnormal	consolidation	25-50% abnormal	consolidation	>75% abnormal	consolidation	< 25% abnormal	27
5	3																																			Chest Xray	consolidation	< 25% abnormal	normal attenuation	normal	consolidation	25-50% abnormal	consolidation	50-75% abnormal	consolidation	>75% abnormal	consolidation	< 25% abnormal	33
5	4																																			Chest Xray	consolidation	< 25% abnormal	consolidation	< 25% abnormal	consolidation	50-75% abnormal	consolidation	50-75% abnormal	consolidation	>75% abnormal	consolidation	25-50% abnormal	42
5	5																																			Chest Xray	consolidation	< 25% abnormal	consolidation	< 25% abnormal	consolidation	50-75% abnormal	consolidation	50-75% abnormal	consolidation	>75% abnormal	consolidation	25-50% abnormal	42
5	6																																			Chest Xray	consolidation	< 25% abnormal	consolidation	25-50% abnormal	consolidation	>75% abnormal	consolidation	50-75% abnormal	consolidation	>75% abnormal	consolidation	25-50% abnormal	48
5	7																																			Chest Xray	consolidation	< 25% abnormal	consolidation	25-50% abnormal	consolidation	50-75% abnormal	consolidation	50-75% abnormal	consolidation	>75% abnormal	consolidation	< 25% abnormal	42
5	8																																			Chest Xray	consolidation	< 25% abnormal	consolidation	25-50% abnormal	consolidation	50-75% abnormal	consolidation	25-50% abnormal	consolidation	>75% abnormal	consolidation	25-50% abnormal	42
5	9																																			Chest Xray	consolidation	< 25% abnormal	consolidation	25-50% abnormal	consolidation	50-75% abnormal	consolidation	25-50% abnormal	consolidation	>75% abnormal	consolidation	25-50% abnormal	42
5	10																																			Chest Xray	consolidation	< 25% abnormal	consolidation	25-50% abnormal	consolidation	>75% abnormal	consolidation	25-50% abnormal	consolidation	>75% abnormal	consolidation	< 25% abnormal	42
5	11																																			Chest Xray	consolidation	< 25% abnormal	consolidation	25-50% abnormal	consolidation	>75% abnormal	consolidation	25-50% abnormal	consolidation	>75% abnormal	consolidation	50-75% abnormal	48
5	12																																			Chest Xray	consolidation	< 25% abnormal	consolidation	50-75% abnormal	consolidation	>75% abnormal	consolidation	50-75% abnormal	consolidation	>75% abnormal	consolidation	>75% abnormal	57
5	13																																			Chest Xray	consolidation	< 25% abnormal	consolidation	25-50% abnormal	consolidation	>75% abnormal	consolidation	25-50% abnormal	consolidation	>75% abnormal	consolidation	50-75% abnormal	48
5	14																																			Chest Xray	consolidation	< 25% abnormal	consolidation	< 25% abnormal	consolidation	>75% abnormal	consolidation	25-50% abnormal	consolidation	>75% abnormal	consolidation	50-75% abnormal	45
5	15																																			CT Scan	consolidation	25-50% abnormal	consolidation	25-50% abnormal	consolidation	50-75% abnormal	consolidation	25-50% abnormal	ground glass attenuation	>75% abnormal	consolidation	>75% abnormal	47
5	16																																			Chest Xray	consolidation	< 25% abnormal	consolidation	25-50% abnormal	consolidation	>75% abnormal	consolidation	>75% abnormal	consolidation	>75% abnormal	consolidation	>75% abnormal	57
5	17																																			Chest Xray	consolidation	< 25% abnormal	consolidation	25-50% abnormal	consolidation	>75% abnormal	consolidation	50-75% abnormal	consolidation	>75% abnormal	consolidation	>75% abnormal	54
5	18																																			Chest Xray	consolidation	< 25% abnormal	consolidation	25-50% abnormal	consolidation	>75% abnormal	consolidation	>75% abnormal	consolidation	>75% abnormal	consolidation	>75% abnormal	57
5	19																																			Chest Xray	consolidation	< 25% abnormal	consolidation	50-75% abnormal	consolidation	>75% abnormal	consolidation	>75% abnormal	consolidation	>75% abnormal	consolidation	>75% abnormal	60
6	1	male	Non-Hispanic White	AML	refractory	Yes	No	Unchecked	Unchecked	Unchecked	Checked	Unchecked	Unchecked	Unchecked	Unchecked	Unchecked	Unchecked	Unchecked	Unchecked	Unchecked	Unchecked	Unchecked	Unchecked	Unchecked	Checked	Unchecked	Complete	No			Complete	Yes	Not performed	admitted secondary to the infection	Yes	Chest Xray	normal attenuation	normal	normal attenuation	normal	normal attenuation	normal	normal attenuation	normal	normal attenuation	normal	normal attenuation	normal	0
6	2																																			Chest Xray	normal attenuation	normal	consolidation	< 25% abnormal	consolidation	25-50% abnormal	consolidation	< 25% abnormal	consolidation	50-75% abnormal	normal attenuation	normal	21
6	3																																			Chest Xray	consolidation	25-50% abnormal	consolidation	25-50% abnormal	consolidation	25-50% abnormal	consolidation	>75% abnormal	consolidation	>75% abnormal	consolidation	< 25% abnormal	45
6	4																																			Chest Xray	consolidation	25-50% abnormal	consolidation	>75% abnormal	consolidation	>75% abnormal	consolidation	>75% abnormal	consolidation	>75% abnormal	consolidation	< 25% abnormal	57
6	5																																			Chest Xray	consolidation	25-50% abnormal	consolidation	50-75% abnormal	consolidation	50-75% abnormal	consolidation	>75% abnormal	consolidation	>75% abnormal	consolidation	< 25% abnormal	51
6	6																																			Chest Xray	consolidation	< 25% abnormal	consolidation	50-75% abnormal	consolidation	>75% abnormal	consolidation	>75% abnormal	consolidation	>75% abnormal	consolidation	< 25% abnormal	51
6	7																																			Chest Xray	consolidation	50-75% abnormal	consolidation	>75% abnormal	consolidation	>75% abnormal	consolidation	>75% abnormal	consolidation	>75% abnormal	consolidation	50-75% abnormal	66
6	8																																			Chest Xray	normal attenuation	normal	consolidation	50-75% abnormal	consolidation	< 25% abnormal	consolidation	25-50% abnormal	consolidation	50-75% abnormal	consolidation	< 25% abnormal	30
6	9																																			Chest Xray	consolidation	25-50% abnormal	consolidation	50-75% abnormal	consolidation	>75% abnormal	consolidation	25-50% abnormal	consolidation	50-75% abnormal	consolidation	25-50% abnormal	48
6	10																																			Chest Xray	consolidation	< 25% abnormal	consolidation	25-50% abnormal	consolidation	25-50% abnormal	consolidation	50-75% abnormal	consolidation	25-50% abnormal	consolidation	< 25% abnormal	33
6	11																																			Chest Xray	consolidation	< 25% abnormal	consolidation	25-50% abnormal	consolidation	25-50% abnormal	consolidation	25-50% abnormal	consolidation	25-50% abnormal	consolidation	< 25% abnormal	30
6	12																																			Chest Xray	consolidation	< 25% abnormal	consolidation	25-50% abnormal	consolidation	50-75% abnormal	consolidation	50-75% abnormal	consolidation	50-75% abnormal	consolidation	50-75% abnormal	45
6	13																																			Chest Xray	normal attenuation	normal	consolidation	< 25% abnormal	consolidation	< 25% abnormal	consolidation	25-50% abnormal	consolidation	< 25% abnormal	consolidation	< 25% abnormal	18
6	14																																			Chest Xray	consolidation	< 25% abnormal	consolidation	25-50% abnormal	consolidation	25-50% abnormal	consolidation	< 25% abnormal	consolidation	50-75% abnormal	consolidation	25-50% abnormal	33
6	15																																			Chest Xray	consolidation	< 25% abnormal	consolidation	25-50% abnormal	consolidation	50-75% abnormal	consolidation	50-75% abnormal	consolidation	25-50% abnormal	consolidation	< 25% abnormal	36
6	16																																			Chest Xray	consolidation	25-50% abnormal	consolidation	50-75% abnormal	consolidation	50-75% abnormal	consolidation	50-75% abnormal	consolidation	25-50% abnormal	consolidation	25-50% abnormal	45
6	17																																			CT Scan	ground glass attenuation	>75% abnormal	ground glass attenuation	50-75% abnormal	consolidation	25-50% abnormal	consolidation	50-75% abnormal	consolidation	25-50% abnormal	ground glass attenuation	>75% abnormal	43
6	18																																			Chest Xray	consolidation	25-50% abnormal	consolidation	25-50% abnormal	consolidation	25-50% abnormal	consolidation	50-75% abnormal	consolidation	25-50% abnormal	consolidation	25-50% abnormal	39
6	19																																			Chest Xray	consolidation	25-50% abnormal	consolidation	50-75% abnormal	consolidation	>75% abnormal	consolidation	50-75% abnormal	consolidation	>75% abnormal	consolidation	>75% abnormal	60
6	20																																			Chest Xray	consolidation	< 25% abnormal	consolidation	50-75% abnormal	consolidation	>75% abnormal	consolidation	25-50% abnormal	consolidation	25-50% abnormal	consolidation	25-50% abnormal	42
6	21																																			Chest Xray	consolidation	50-75% abnormal	consolidation	50-75% abnormal	consolidation	>75% abnormal	consolidation	50-75% abnormal	consolidation	50-75% abnormal	consolidation	>75% abnormal	60
6	22																																			Chest Xray	consolidation	25-50% abnormal	consolidation	50-75% abnormal	consolidation	>75% abnormal	consolidation	50-75% abnormal	consolidation	50-75% abnormal	consolidation	>75% abnormal	57
6	23																																			Chest Xray	consolidation	50-75% abnormal	consolidation	>75% abnormal	consolidation	>75% abnormal	consolidation	50-75% abnormal	consolidation	>75% abnormal	consolidation	>75% abnormal	66
8	1	male	Non-Hispanic White	AML	refractory	Yes	No	Unchecked	Unchecked	Unchecked	Checked	Unchecked	Unchecked	Unchecked	Unchecked	Unchecked	Unchecked	Unchecked	Unchecked	Unchecked	Unchecked	Unchecked	Unchecked	Unchecked	Checked	Unchecked	Complete	No			Complete	Yes	Not performed	admitted secondary to the infection	Yes	CT Scan	normal attenuation	normal	normal attenuation	normal	consolidation	< 25% abnormal	normal attenuation	normal	consolidation	25-50% abnormal	consolidation	< 25% abnormal	12
8	2																																			Chest Xray	normal attenuation	normal	consolidation	50-75% abnormal	consolidation	50-75% abnormal	normal attenuation	normal	consolidation	50-75% abnormal	consolidation	50-75% abnormal	36
10	1	female	Non-Hispanic White	AML	refractory	No	No	Unchecked	Unchecked	Unchecked	Checked	Unchecked	Unchecked	Unchecked	Unchecked	Unchecked	Unchecked	Unchecked	Unchecked	Unchecked	Unchecked	Unchecked	Unchecked	Unchecked	Checked	Unchecked	Complete	Yes	PIV positive	no	Complete	Yes	Yes	admitted secondary to the infection	Yes	Chest Xray	normal attenuation	normal	normal attenuation	normal	consolidation	< 25% abnormal	normal attenuation	normal	normal attenuation	normal	normal attenuation	normal	3
10	2																																			Chest Xray	normal attenuation	normal	normal attenuation	normal	normal attenuation	normal	normal attenuation	normal	normal attenuation	normal	normal attenuation	normal	0
10	3																																			CT Scan	consolidation	< 25% abnormal	consolidation	< 25% abnormal	normal attenuation	normal	consolidation	< 25% abnormal	consolidation	< 25% abnormal	normal attenuation	normal	12
10	4																																			Chest Xray	consolidation	< 25% abnormal	consolidation	< 25% abnormal	consolidation	< 25% abnormal	consolidation	< 25% abnormal	consolidation	< 25% abnormal	consolidation	< 25% abnormal	18
10	5																																			CT Scan	ground glass attenuation	25-50% abnormal	consolidation	50-75% abnormal	ground glass attenuation	25-50% abnormal	ground glass attenuation	50-75% abnormal	ground glass attenuation	25-50% abnormal	ground glass attenuation	25-50% abnormal	31
10	6																																			Chest Xray	normal attenuation	normal	consolidation	< 25% abnormal	consolidation	< 25% abnormal	consolidation	< 25% abnormal	consolidation	< 25% abnormal	consolidation	25-50% abnormal	18
10	7																																			Chest Xray	consolidation	< 25% abnormal	consolidation	< 25% abnormal	consolidation	< 25% abnormal	consolidation	< 25% abnormal	consolidation	< 25% abnormal	consolidation	< 25% abnormal	18
10	8																																			Chest Xray	consolidation	< 25% abnormal	consolidation	< 25% abnormal	consolidation	< 25% abnormal	consolidation	25-50% abnormal	consolidation	25-50% abnormal	consolidation	25-50% abnormal	27
10	9																																			Chest Xray	consolidation	25-50% abnormal	consolidation	50-75% abnormal	consolidation	>75% abnormal	consolidation	>75% abnormal	consolidation	>75% abnormal	consolidation	>75% abnormal	63
10	10																																			CT Scan	ground glass attenuation	50-75% abnormal	consolidation	50-75% abnormal	ground glass attenuation	50-75% abnormal	consolidation	>75% abnormal	consolidation	>75% abnormal	consolidation	50-75% abnormal	54
10	11																																			Chest Xray	consolidation	< 25% abnormal	consolidation	50-75% abnormal	consolidation	50-75% abnormal	consolidation	>75% abnormal	consolidation	>75% abnormal	consolidation	>75% abnormal	57
10	12																																			Chest Xray	consolidation	>75% abnormal	consolidation	>75% abnormal	consolidation	>75% abnormal	consolidation	>75% abnormal	consolidation	>75% abnormal	consolidation	>75% abnormal	72
10	13																																			Chest Xray	consolidation	>75% abnormal	consolidation	>75% abnormal	consolidation	50-75% abnormal	consolidation	>75% abnormal	consolidation	>75% abnormal	consolidation	>75% abnormal	69
10	14																																			Chest Xray	consolidation	>75% abnormal	consolidation	>75% abnormal	consolidation	50-75% abnormal	consolidation	>75% abnormal	consolidation	>75% abnormal	consolidation	>75% abnormal	69
10	15																																			Chest Xray	consolidation	>75% abnormal	consolidation	>75% abnormal	consolidation	50-75% abnormal	consolidation	>75% abnormal	consolidation	>75% abnormal	consolidation	>75% abnormal	69
10	16																																			Chest Xray	consolidation	50-75% abnormal	consolidation	>75% abnormal	consolidation	50-75% abnormal	consolidation	50-75% abnormal	consolidation	>75% abnormal	consolidation	>75% abnormal	63
10	17																																			Chest Xray	consolidation	50-75% abnormal	consolidation	>75% abnormal	consolidation	50-75% abnormal	consolidation	>75% abnormal	consolidation	>75% abnormal	consolidation	>75% abnormal	66
10	18																																			Chest Xray	consolidation	25-50% abnormal	consolidation	25-50% abnormal	consolidation	25-50% abnormal	consolidation	>75% abnormal	consolidation	>75% abnormal	consolidation	>75% abnormal	54
10	19																																			Chest Xray	consolidation	< 25% abnormal	consolidation	50-75% abnormal	consolidation	>75% abnormal	consolidation	25-50% abnormal	consolidation	50-75% abnormal	consolidation	50-75% abnormal	48
10	20																																			Chest Xray	consolidation	50-75% abnormal	consolidation	50-75% abnormal	consolidation	50-75% abnormal	consolidation	< 25% abnormal	consolidation	< 25% abnormal	consolidation	< 25% abnormal	36
10	21																																			Chest Xray	consolidation	25-50% abnormal	consolidation	50-75% abnormal	consolidation	50-75% abnormal	consolidation	50-75% abnormal	consolidation	50-75% abnormal	consolidation	50-75% abnormal	51
10	22																																			Chest Xray	consolidation	< 25% abnormal	consolidation	25-50% abnormal	consolidation	25-50% abnormal	consolidation	>75% abnormal	consolidation	50-75% abnormal	consolidation	50-75% abnormal	45
10	23																																			Chest Xray	consolidation	< 25% abnormal	consolidation	25-50% abnormal	consolidation	25-50% abnormal	consolidation	< 25% abnormal	consolidation	25-50% abnormal	consolidation	25-50% abnormal	30
10	24																																			Chest Xray	consolidation	25-50% abnormal	consolidation	25-50% abnormal	consolidation	25-50% abnormal	consolidation	< 25% abnormal	consolidation	25-50% abnormal	consolidation	25-50% abnormal	33
10	25																																			Chest Xray	consolidation	25-50% abnormal	consolidation	50-75% abnormal	consolidation	< 25% abnormal	consolidation	< 25% abnormal	consolidation	25-50% abnormal	consolidation	< 25% abnormal	30
12	1	female	Non-Hispanic White	AML	refractory	No	No	Unchecked	Unchecked	Unchecked	Checked	Unchecked	Unchecked	Unchecked	Unchecked	Unchecked	Unchecked	Unchecked	Unchecked	Unchecked	Unchecked	Unchecked	Unchecked	Unchecked	Checked	Unchecked	Complete	No			Complete	Yes	Not performed	admitted secondary to the infection	Yes	Chest Xray	normal attenuation	normal	consolidation	25-50% abnormal	consolidation	>75% abnormal	normal attenuation	normal	consolidation	< 25% abnormal	consolidation	< 25% abnormal	24
12	2																																			Chest Xray	consolidation	< 25% abnormal	consolidation	< 25% abnormal	consolidation	< 25% abnormal	normal attenuation	normal	consolidation	< 25% abnormal	consolidation	< 25% abnormal	15
12	3																																			Chest Xray	consolidation	25-50% abnormal	consolidation	50-75% abnormal	consolidation	>75% abnormal	consolidation	< 25% abnormal	consolidation	25-50% abnormal	consolidation	25-50% abnormal	42
13	1	male	Non-Hispanic White	Hogkins Lymphoma	relapse	No	Auto	Unchecked	Checked	Unchecked	Unchecked	Unchecked	Unchecked	Unchecked	Unchecked	Unchecked	Unchecked	Unchecked	Unchecked	Unchecked	Unchecked	Unchecked	Unchecked	Unchecked	Checked	Unchecked	Complete	Yes	PIV negative	no	Complete	Yes	No	admitted secondary to the infection	Yes	Chest Xray	normal attenuation	normal	normal attenuation	normal	normal attenuation	normal	normal attenuation	normal	normal attenuation	normal	normal attenuation	normal	0
13	2																																			Chest Xray	consolidation	< 25% abnormal	consolidation	25-50% abnormal	consolidation	normal	consolidation	< 25% abnormal	normal attenuation	normal	normal attenuation	normal	12
13	3																																			Chest Xray	consolidation	25-50% abnormal	consolidation	50-75% abnormal	consolidation	25-50% abnormal	consolidation	< 25% abnormal	consolidation	< 25% abnormal	consolidation	< 25% abnormal	30
13	4																																			CT Scan	ground glass attenuation	50-75% abnormal	consolidation	50-75% abnormal	consolidation	25-50% abnormal	consolidation	25-50% abnormal	ground glass attenuation	< 25% abnormal	ground glass attenuation	25-50% abnormal	33
13	5																																			Chest Xray	consolidation	25-50% abnormal	consolidation	>75% abnormal	consolidation	50-75% abnormal	consolidation	< 25% abnormal	consolidation	< 25% abnormal	consolidation	< 25% abnormal	36
13	6																																			Chest Xray	consolidation	25-50% abnormal	consolidation	50-75% abnormal	consolidation	25-50% abnormal	consolidation	25-50% abnormal	consolidation	25-50% abnormal	consolidation	< 25% abnormal	36
13	7																																			Chest Xray	consolidation	50-75% abnormal	consolidation	>75% abnormal	consolidation	50-75% abnormal	consolidation	< 25% abnormal	consolidation	50-75% abnormal	consolidation	50-75% abnormal	51
17	1	male	Asian	AML	relapse	Yes	Auto	Unchecked	Unchecked	Unchecked	Checked	Unchecked	Unchecked	Unchecked	Unchecked	Unchecked	Unchecked	Unchecked	Unchecked	Unchecked	Unchecked	Unchecked	Unchecked	Unchecked	Checked	Unchecked	Complete	Yes	PIV positive	no	Complete	Yes	Not performed	admitted secondary to the infection	Yes	Chest Xray	normal attenuation	normal	consolidation	< 25% abnormal	consolidation	< 25% abnormal	normal attenuation	normal	consolidation	50-75% abnormal	consolidation	50-75% abnormal	24
17	2																																			Chest Xray	normal attenuation	normal	consolidation	< 25% abnormal	consolidation	25-50% abnormal	consolidation	< 25% abnormal	consolidation	50-75% abnormal	consolidation	25-50% abnormal	27
17	3																																			CT Scan	ground glass attenuation	< 25% abnormal	ground glass attenuation	< 25% abnormal	consolidation	50-75% abnormal	consolidation	< 25% abnormal	consolidation	25-50% abnormal	consolidation	50-75% abnormal	31
17	4																																			Chest Xray	normal attenuation	normal	consolidation	< 25% abnormal	consolidation	50-75% abnormal	normal attenuation	normal	consolidation	25-50% abnormal	consolidation	25-50% abnormal	24
17	5																																			Chest Xray	consolidation	25-50% abnormal	consolidation	>75% abnormal	consolidation	>75% abnormal	consolidation	50-75% abnormal	consolidation	>75% abnormal	consolidation	>75% abnormal	63
17	6																																			Chest Xray	consolidation	50-75% abnormal	consolidation	>75% abnormal	consolidation	>75% abnormal	consolidation	50-75% abnormal	consolidation	>75% abnormal	consolidation	>75% abnormal	66
18	1	female	Non-Hispanic White	NHL	refractory	No	Allo	Unchecked	Unchecked	Unchecked	Checked	Unchecked	Unchecked	Unchecked	Unchecked	Unchecked	Unchecked	Unchecked	Unchecked	Unchecked	Unchecked	Unchecked	Unchecked	Unchecked	Checked	Unchecked	Complete	Yes	PIV negative	no	Complete	Yes	Not performed	admitted secondary to the infection	Yes	Chest Xray	normal attenuation	normal	normal attenuation	normal	consolidation	< 25% abnormal	normal attenuation	normal	normal attenuation	normal	normal attenuation	normal	3
18	2																																			CT Scan	ground glass attenuation	< 25% abnormal	ground glass attenuation	< 25% abnormal	consolidation	< 25% abnormal	ground glass attenuation	< 25% abnormal	ground glass attenuation	< 25% abnormal	ground glass attenuation	< 25% abnormal	13
18	3																																			Chest Xray	normal attenuation	normal	normal attenuation	normal	normal attenuation	normal	consolidation	< 25% abnormal	consolidation	25-50% abnormal	consolidation	25-50% abnormal	15
18	4																																			Chest Xray	normal attenuation	normal	normal attenuation	normal	normal attenuation	normal	consolidation	< 25% abnormal	consolidation	< 25% abnormal	consolidation	< 25% abnormal	9
18	5																																			Chest Xray	normal attenuation	normal	normal attenuation	normal	normal attenuation	< 25% abnormal	consolidation	< 25% abnormal	consolidation	25-50% abnormal	consolidation	25-50% abnormal	16
18	6																																			CT Scan	ground glass attenuation	< 25% abnormal	ground glass attenuation	< 25% abnormal	ground glass attenuation	< 25% abnormal	ground glass attenuation	50-75% abnormal	ground glass attenuation	50-75% abnormal	ground glass attenuation	25-50% abnormal	22
18	7																																			Chest Xray	normal attenuation	normal	consolidation	< 25% abnormal	consolidation	< 25% abnormal	normal attenuation	normal	consolidation	25-50% abnormal	consolidation	50-75% abnormal	21
18	8																																			Chest Xray	normal attenuation	normal	consolidation	< 25% abnormal	consolidation	50-75% abnormal	normal attenuation	normal	consolidation	50-75% abnormal	consolidation	50-75% abnormal	30
18	9																																			Chest Xray	normal attenuation	normal	normal attenuation	normal	consolidation	< 25% abnormal	normal attenuation	normal	consolidation	< 25% abnormal	consolidation	< 25% abnormal	9
18	10																																			Chest Xray	normal attenuation	normal	normal attenuation	normal	normal attenuation	normal	normal attenuation	normal	consolidation	< 25% abnormal	consolidation	< 25% abnormal	6
18	11																																			Chest Xray	normal attenuation	normal	normal attenuation	normal	normal attenuation	normal	consolidation	< 25% abnormal	consolidation	50-75% abnormal	consolidation	< 25% abnormal	15
18	12																																			CT Scan	ground glass attenuation	< 25% abnormal	ground glass attenuation	< 25% abnormal	ground glass attenuation	< 25% abnormal	ground glass attenuation	< 25% abnormal	consolidation	25-50% abnormal	ground glass attenuation	50-75% abnormal	20
18	13																																			Chest Xray	consolidation	< 25% abnormal	consolidation	25-50% abnormal	consolidation	25-50% abnormal	consolidation	50-75% abnormal	consolidation	>75% abnormal	consolidation	50-75% abnormal	45
18	14																																			CT Scan	ground glass attenuation	25-50% abnormal	ground glass attenuation	50-75% abnormal	ground glass attenuation	25-50% abnormal	consolidation	50-75% abnormal	consolidation	50-75% abnormal	consolidation	50-75% abnormal	41
18	15																																			Chest Xray	consolidation	25-50% abnormal	consolidation	>75% abnormal	consolidation	>75% abnormal	consolidation	25-50% abnormal	consolidation	50-75% abnormal	consolidation	>75% abnormal	57
18	16																																			Chest Xray	consolidation	50-75% abnormal	consolidation	>75% abnormal	consolidation	50-75% abnormal	consolidation	50-75% abnormal	consolidation	50-75% abnormal	consolidation	50-75% abnormal	57
18	17																																			Chest Xray	consolidation	50-75% abnormal	consolidation	>75% abnormal	consolidation	50-75% abnormal	consolidation	50-75% abnormal	consolidation	50-75% abnormal	consolidation	50-75% abnormal	57
18	18																																			Chest Xray	consolidation	25-50% abnormal	consolidation	50-75% abnormal	consolidation	25-50% abnormal	consolidation	< 25% abnormal	consolidation	50-75% abnormal	consolidation	< 25% abnormal	36
18	19																																			Chest Xray	consolidation	50-75% abnormal	consolidation	>75% abnormal	consolidation	25-50% abnormal	consolidation	25-50% abnormal	consolidation	50-75% abnormal	consolidation	50-75% abnormal	51
18	20																																			Chest Xray	consolidation	< 25% abnormal	consolidation	25-50% abnormal	consolidation	< 25% abnormal	consolidation	50-75% abnormal	consolidation	50-75% abnormal	consolidation	50-75% abnormal	39
18	21																																			Chest Xray	consolidation	< 25% abnormal	consolidation	25-50% abnormal	consolidation	< 25% abnormal	consolidation	< 25% abnormal	consolidation	50-75% abnormal	consolidation	< 25% abnormal	27
18	22																																			Chest Xray	consolidation	< 25% abnormal	consolidation	25-50% abnormal	consolidation	< 25% abnormal	consolidation	< 25% abnormal	consolidation	25-50% abnormal	consolidation	< 25% abnormal	24
18	23																																			CT Scan	ground glass attenuation	< 25% abnormal	ground glass attenuation	25-50% abnormal	ground glass attenuation	< 25% abnormal	consolidation	25-50% abnormal	consolidation	50-75% abnormal	consolidation	50-75% abnormal	32
18	24																																			Chest Xray	consolidation	< 25% abnormal	consolidation	50-75% abnormal	consolidation	< 25% abnormal	consolidation	< 25% abnormal	consolidation	50-75% abnormal	consolidation	25-50% abnormal	33
18	25																																			Chest Xray	consolidation	< 25% abnormal	consolidation	50-75% abnormal	consolidation	< 25% abnormal	consolidation	25-50% abnormal	consolidation	50-75% abnormal	consolidation	25-50% abnormal	36
20	1	male	Non-Hispanic White	Ovarian Cancer	refractory	No	Allo	Unchecked	Unchecked	Unchecked	Checked	Unchecked	Unchecked	Unchecked	Unchecked	Unchecked	Unchecked	Unchecked	Unchecked	Unchecked	Unchecked	Unchecked	Unchecked	Unchecked	Checked	Unchecked	Complete	Yes	PIV positive	herpes simplex virus	Complete	Yes	Yes	admitted secondary to the infection	Yes	Chest Xray	normal attenuation	normal	ground glass attenuation	< 25% abnormal	consolidation	< 25% abnormal	consolidation	< 25% abnormal	normal attenuation	normal	ground glass attenuation	< 25% abnormal	10
20	2																																			Chest Xray	consolidation	< 25% abnormal	consolidation	< 25% abnormal	consolidation	< 25% abnormal	consolidation	25-50% abnormal	normal attenuation	normal	normal attenuation	normal	15
20	3																																			Chest Xray	consolidation	< 25% abnormal	consolidation	< 25% abnormal	normal attenuation	normal	consolidation	< 25% abnormal	normal attenuation	normal	normal attenuation	normal	9
20	4																																			Chest Xray	normal attenuation	normal	consolidation	< 25% abnormal	consolidation	< 25% abnormal	consolidation	< 25% abnormal	normal attenuation	normal	normal attenuation	normal	9
20	5																																			Chest Xray	normal attenuation	normal	consolidation	< 25% abnormal	normal attenuation	normal	consolidation	< 25% abnormal	normal attenuation	normal	normal attenuation	normal	6
20	6																																			CT Scan	normal attenuation	normal	ground glass attenuation	< 25% abnormal	ground glass attenuation	< 25% abnormal	ground glass attenuation	25-50% abnormal	ground glass attenuation	normal	ground glass attenuation	25-50% abnormal	12
20	7																																			Chest Xray	consolidation	< 25% abnormal	consolidation	< 25% abnormal	consolidation	< 25% abnormal	consolidation	25-50% abnormal	consolidation	< 25% abnormal	consolidation	< 25% abnormal	21
20	8																																			Chest Xray	consolidation	< 25% abnormal	normal attenuation	normal	consolidation	< 25% abnormal	consolidation	< 25% abnormal	normal attenuation	normal	normal attenuation	normal	9
20	9																																			Chest Xray	consolidation	< 25% abnormal	consolidation	< 25% abnormal	consolidation	25-50% abnormal	consolidation	< 25% abnormal	consolidation	< 25% abnormal	consolidation	< 25% abnormal	21
20	10																																			Chest Xray	normal attenuation	normal	normal attenuation	normal	normal attenuation	normal	consolidation	< 25% abnormal	consolidation	25-50% abnormal	consolidation	25-50% abnormal	15
20	11																																			Chest Xray	consolidation	< 25% abnormal	consolidation	< 25% abnormal	consolidation	< 25% abnormal	consolidation	< 25% abnormal	consolidation	< 25% abnormal	consolidation	< 25% abnormal	18
20	12																																			Chest Xray	normal attenuation	normal	consolidation	< 25% abnormal	consolidation	< 25% abnormal	consolidation	50-75% abnormal	consolidation	50-75% abnormal	consolidation	50-75% abnormal	33
20	13																																			Chest Xray	consolidation	< 25% abnormal	consolidation	< 25% abnormal	consolidation	25-50% abnormal	consolidation	>75% abnormal	consolidation	50-75% abnormal	consolidation	50-75% abnormal	42
20	14																																			CT Scan	ground glass attenuation	< 25% abnormal	ground glass attenuation	< 25% abnormal	ground glass attenuation	50-75% abnormal	consolidation	>75% abnormal	consolidation	>75% abnormal	consolidation	50-75% abnormal	43
20	15																																			Chest Xray	normal attenuation	normal	consolidation	25-50% abnormal	consolidation	50-75% abnormal	consolidation	>75% abnormal	consolidation	>75% abnormal	consolidation	>75% abnormal	51
20	16																																			Chest Xray	consolidation	< 25% abnormal	consolidation	50-75% abnormal	consolidation	>75% abnormal	consolidation	>75% abnormal	consolidation	>75% abnormal	consolidation	>75% abnormal	60
20	17																																			Chest Xray	consolidation	25-50% abnormal	consolidation	50-75% abnormal	consolidation	50-75% abnormal	consolidation	>75% abnormal	consolidation	>75% abnormal	consolidation	50-75% abnormal	57
20	18																																			Chest Xray	consolidation	< 25% abnormal	consolidation	>75% abnormal	consolidation	50-75% abnormal	consolidation	>75% abnormal	consolidation	>75% abnormal	consolidation	>75% abnormal	60
20	19																																			Chest Xray	consolidation	< 25% abnormal	consolidation	50-75% abnormal	consolidation	50-75% abnormal	consolidation	>75% abnormal	consolidation	>75% abnormal	consolidation	>75% abnormal	57
20	20																																			Chest Xray	consolidation	< 25% abnormal	consolidation	>75% abnormal	consolidation	50-75% abnormal	consolidation	>75% abnormal	consolidation	>75% abnormal	consolidation	>75% abnormal	60
20	21																																			Chest Xray	consolidation	< 25% abnormal	consolidation	50-75% abnormal	consolidation	50-75% abnormal	consolidation	50-75% abnormal	consolidation	50-75% abnormal	consolidation	50-75% abnormal	48
20	22																																			Chest Xray	consolidation	< 25% abnormal	consolidation	< 25% abnormal	consolidation	< 25% abnormal	consolidation	50-75% abnormal	consolidation	50-75% abnormal	consolidation	50-75% abnormal	36
28	1	male	Non-Hispanic White	AML	active	Yes	Allo	Unchecked	Unchecked	Unchecked	Checked	Unchecked	Unchecked	Unchecked	Unchecked	Unchecked	Unchecked	Unchecked	Unchecked	Unchecked	Unchecked	Unchecked	Unchecked	Unchecked	Checked	Unchecked	Complete	Yes	PIV positive	no	Complete	Yes	Yes	admitted secondary to the infection	Yes	Chest Xray	normal attenuation	normal	consolidation	< 25% abnormal	consolidation	< 25% abnormal	normal attenuation	normal	consolidation	< 25% abnormal	consolidation	< 25% abnormal	12
28	2																																			Chest Xray	consolidation	< 25% abnormal	consolidation	< 25% abnormal	consolidation	25-50% abnormal	consolidation	< 25% abnormal	consolidation	< 25% abnormal	consolidation	25-50% abnormal	24
28	3																																			Chest Xray	consolidation	< 25% abnormal	consolidation	< 25% abnormal	consolidation	25-50% abnormal	consolidation	< 25% abnormal	consolidation	< 25% abnormal	consolidation	25-50% abnormal	24
28	4																																			CT Scan	ground glass attenuation	< 25% abnormal	ground glass attenuation	< 25% abnormal	ground glass attenuation	< 25% abnormal	ground glass attenuation	< 25% abnormal	ground glass attenuation	< 25% abnormal	ground glass attenuation	25-50% abnormal	14
28	5																																			Chest Xray	consolidation	< 25% abnormal	consolidation	< 25% abnormal	consolidation	25-50% abnormal	consolidation	< 25% abnormal	consolidation	< 25% abnormal	consolidation	50-75% abnormal	27
28	6																																			CT Scan	ground glass attenuation	< 25% abnormal	ground glass attenuation	< 25% abnormal	consolidation	25-50% abnormal	consolidation	< 25% abnormal	consolidation	50-75% abnormal	consolidation	50-75% abnormal	31
28	7																																			Chest Xray	normal attenuation	normal	consolidation	< 25% abnormal	consolidation	25-50% abnormal	consolidation	< 25% abnormal	consolidation	25-50% abnormal	consolidation	50-75% abnormal	27
28	8																																			Chest Xray	consolidation	< 25% abnormal	consolidation	< 25% abnormal	consolidation	< 25% abnormal	normal attenuation	normal	consolidation	50-75% abnormal	consolidation	50-75% abnormal	27
28	9																																			Chest Xray	normal attenuation	normal	consolidation	< 25% abnormal	consolidation	25-50% abnormal	consolidation	< 25% abnormal	consolidation	25-50% abnormal	consolidation	50-75% abnormal	27
28	10																																			Chest Xray	normal attenuation	normal	consolidation	< 25% abnormal	consolidation	25-50% abnormal	consolidation	< 25% abnormal	consolidation	25-50% abnormal	consolidation	50-75% abnormal	27
28	11																																			Chest Xray	normal attenuation	normal	consolidation	< 25% abnormal	consolidation	25-50% abnormal	consolidation	25-50% abnormal	consolidation	50-75% abnormal	consolidation	50-75% abnormal	33
28	12																																			Chest Xray	consolidation	< 25% abnormal	consolidation	< 25% abnormal	consolidation	< 25% abnormal	consolidation	25-50% abnormal	consolidation	50-75% abnormal	consolidation	50-75% abnormal	33
28	13																																			Chest Xray	consolidation	50-75% abnormal	consolidation	25-50% abnormal	consolidation	50-75% abnormal	consolidation	>75% abnormal	consolidation	50-75% abnormal	consolidation	>75% abnormal	57
28	14																																			Chest Xray	consolidation	>75% abnormal	consolidation	>75% abnormal	consolidation	>75% abnormal	consolidation	>75% abnormal	consolidation	>75% abnormal	consolidation	>75% abnormal	72
29	1	female	Non-Hispanic White	CLL	refractory	Yes	Allo	Unchecked	Unchecked	Unchecked	Checked	Unchecked	Unchecked	Unchecked	Unchecked	Unchecked	Unchecked	Unchecked	Unchecked	Unchecked	Unchecked	Unchecked	Unchecked	Unchecked	Checked	Unchecked	Complete	Yes	PIV positive	no	Complete	Yes	Yes	was hospitalized when event occurred	Yes	Chest Xray	normal attenuation	normal	normal attenuation	normal	consolidation	< 25% abnormal	normal attenuation	normal	normal attenuation	normal	consolidation	< 25% abnormal	6
29	2																																			Chest Xray	normal attenuation	normal	normal attenuation	normal	consolidation	< 25% abnormal	normal attenuation	normal	normal attenuation	normal	consolidation	< 25% abnormal	6
29	3																																			Chest Xray	normal attenuation	normal	normal attenuation	normal	consolidation	< 25% abnormal	normal attenuation	normal	normal attenuation	normal	consolidation	25-50% abnormal	9
29	4																																			Chest Xray	normal attenuation	normal	normal attenuation	normal	consolidation	< 25% abnormal	normal attenuation	normal	normal attenuation	normal	consolidation	< 25% abnormal	6
29	5																																			Chest Xray	normal attenuation	normal	normal attenuation	normal	consolidation	< 25% abnormal	normal attenuation	normal	normal attenuation	normal	consolidation	< 25% abnormal	6
29	6																																			CT Scan	ground glass attenuation	50-75% abnormal	ground glass attenuation	25-50% abnormal	consolidation	< 25% abnormal	ground glass attenuation	< 25% abnormal	ground glass attenuation	< 25% abnormal	consolidation	25-50% abnormal	23
29	7																																			Chest Xray	normal attenuation	normal	consolidation	< 25% abnormal	consolidation	< 25% abnormal	normal attenuation	normal	consolidation	< 25% abnormal	consolidation	25-50% abnormal	15
29	8																																			Chest Xray	normal attenuation	normal	consolidation	< 25% abnormal	consolidation	< 25% abnormal	normal attenuation	normal	consolidation	< 25% abnormal	consolidation	25-50% abnormal	15
29	9																																			Chest Xray	consolidation	< 25% abnormal	consolidation	25-50% abnormal	consolidation	< 25% abnormal	normal attenuation	normal	normal attenuation	normal	consolidation	25-50% abnormal	18
29	10																																			Chest Xray	consolidation	< 25% abnormal	consolidation	25-50% abnormal	consolidation	25-50% abnormal	normal attenuation	normal	normal attenuation	normal	consolidation	< 25% abnormal	18
29	11																																			CT Scan	ground glass attenuation	25-50% abnormal	ground glass attenuation	25-50% abnormal	consolidation	< 25% abnormal	ground glass attenuation	< 25% abnormal	normal attenuation	normal	consolidation	< 25% abnormal	16
29	12																																			Chest Xray	consolidation	< 25% abnormal	consolidation	25-50% abnormal	consolidation	< 25% abnormal	normal attenuation	normal	normal attenuation	normal	consolidation	< 25% abnormal	15
29	13																																			Chest Xray	consolidation	< 25% abnormal	consolidation	25-50% abnormal	consolidation	< 25% abnormal	normal attenuation	normal	normal attenuation	normal	consolidation	< 25% abnormal	15
29	14																																			CT Scan	ground glass attenuation	< 25% abnormal	ground glass attenuation	< 25% abnormal	consolidation	50-75% abnormal	ground glass attenuation	< 25% abnormal	ground glass attenuation	< 25% abnormal	consolidation	25-50% abnormal	23
29	15																																			Chest Xray	normal attenuation	normal	consolidation	< 25% abnormal	consolidation	>75% abnormal	normal attenuation	normal	normal attenuation	normal	consolidation	< 25% abnormal	18
29	16																																			Chest Xray	consolidation	< 25% abnormal	consolidation	< 25% abnormal	consolidation	50-75% abnormal	normal attenuation	normal	normal attenuation	normal	consolidation	< 25% abnormal	18
29	17																																			Chest Xray	consolidation	< 25% abnormal	consolidation	25-50% abnormal	consolidation	>75% abnormal	consolidation	< 25% abnormal	consolidation	< 25% abnormal	consolidation	25-50% abnormal	33
29	18																																			Chest Xray	consolidation	50-75% abnormal	consolidation	50-75% abnormal	consolidation	>75% abnormal	consolidation	50-75% abnormal	consolidation	50-75% abnormal	consolidation	>75% abnormal	60
29	19																																			Chest Xray	consolidation	>75% abnormal	consolidation	>75% abnormal	consolidation	>75% abnormal	consolidation	50-75% abnormal	consolidation	>75% abnormal	consolidation	>75% abnormal	69
32	1	male	Non-Hispanic White	MDS	refractory	Yes	No	Unchecked	Unchecked	Unchecked	Checked	Unchecked	Unchecked	Unchecked	Unchecked	Unchecked	Unchecked	Unchecked	Unchecked	Unchecked	Unchecked	Unchecked	Unchecked	Unchecked	Checked	Unchecked	Complete	Yes	PIV negative	no	Complete	Yes	No	admitted secondary to the infection	No	Chest Xray	normal attenuation	normal	consolidation	< 25% abnormal	consolidation	< 25% abnormal	consolidation	< 25% abnormal	consolidation	< 25% abnormal	consolidation	< 25% abnormal	15
32	2																																			Chest Xray	normal attenuation	normal	consolidation	< 25% abnormal	consolidation	< 25% abnormal	consolidation	< 25% abnormal	consolidation	< 25% abnormal	consolidation	< 25% abnormal	15
32	3																																			Chest Xray	normal attenuation	normal	consolidation	< 25% abnormal	consolidation	< 25% abnormal	consolidation	< 25% abnormal	consolidation	< 25% abnormal	consolidation	< 25% abnormal	15
32	4																																			CT Scan	normal attenuation	normal	consolidation	< 25% abnormal	consolidation	< 25% abnormal	consolidation	25-50% abnormal	consolidation	< 25% abnormal	consolidation	< 25% abnormal	18
32	5																																			Chest Xray	normal attenuation	normal	consolidation	< 25% abnormal	consolidation	25-50% abnormal	consolidation	< 25% abnormal	consolidation	25-50% abnormal	consolidation	< 25% abnormal	21
32	6																																			CT Scan	normal attenuation	normal	consolidation	< 25% abnormal	consolidation	< 25% abnormal	consolidation	< 25% abnormal	consolidation	< 25% abnormal	consolidation	25-50% abnormal	18
32	7																																			CT Scan	normal attenuation	normal	normal attenuation	normal	consolidation	< 25% abnormal	normal attenuation	< 25% abnormal	normal attenuation	normal	normal attenuation	normal	4
34	1	male	Non-Hispanic White	AML	active	Yes	No	Unchecked	Unchecked	Unchecked	Checked	Unchecked	Unchecked	Unchecked	Unchecked	Unchecked	Unchecked	Unchecked	Unchecked	Unchecked	Unchecked	Unchecked	Unchecked	Unchecked	Checked	Unchecked	Complete	No			Complete	Yes	Not performed	admitted secondary to the infection	No	CT Scan	ground glass attenuation	< 25% abnormal	ground glass attenuation	< 25% abnormal	ground glass attenuation	< 25% abnormal	ground glass attenuation	< 25% abnormal	ground glass attenuation	< 25% abnormal	ground glass attenuation	25-50% abnormal	14
34	2																																			Chest Xray	normal attenuation	normal	normal attenuation	normal	normal attenuation	normal	normal attenuation	normal	normal attenuation	normal	normal attenuation	normal	0
35	1	male	Non-Hispanic White	AML	active	Yes	No	Unchecked	Unchecked	Unchecked	Checked	Unchecked	Unchecked	Unchecked	Unchecked	Unchecked	Unchecked	Unchecked	Unchecked	Unchecked	Unchecked	Unchecked	Unchecked	Unchecked	Checked	Unchecked	Complete	Yes	PIV negative	no	Complete	Yes	No	admitted secondary to the infection	No	Chest Xray	normal attenuation	normal	consolidation	< 25% abnormal	consolidation	< 25% abnormal	normal attenuation	normal	normal attenuation	normal	consolidation	< 25% abnormal	9
35	2																																			CT Scan	consolidation	< 25% abnormal	consolidation	< 25% abnormal	consolidation	< 25% abnormal	consolidation	< 25% abnormal	consolidation	< 25% abnormal	consolidation	< 25% abnormal	18
35	3																																			Chest Xray	consolidation	< 25% abnormal	consolidation	< 25% abnormal	consolidation	< 25% abnormal	consolidation	< 25% abnormal	normal attenuation	normal	consolidation	< 25% abnormal	15
36	1	female	Non-Hispanic White	CLL	refractory	Yes	No	Unchecked	Unchecked	Unchecked	Checked	Unchecked	Unchecked	Unchecked	Unchecked	Unchecked	Unchecked	Unchecked	Unchecked	Unchecked	Unchecked	Unchecked	Unchecked	Unchecked	Unchecked	Unchecked	Complete	No			Complete	Yes	Not performed	patient was not admitted	No	Chest Xray	normal attenuation	normal	consolidation	< 25% abnormal	consolidation	50-75% abnormal	normal attenuation	normal	consolidation	< 25% abnormal	consolidation	25-50% abnormal	21
36	2																																			Chest Xray	normal attenuation	normal	consolidation	25-50% abnormal	consolidation	50-75% abnormal	normal attenuation	normal	consolidation	< 25% abnormal	consolidation	50-75% abnormal	27
36	3																																			Chest Xray	normal attenuation	normal	consolidation	< 25% abnormal	consolidation	25-50% abnormal	normal attenuation	normal	consolidation	< 25% abnormal	consolidation	50-75% abnormal	21
37	1	female	Non-Hispanic White	ALL	active	Yes	No	Unchecked	Checked	Unchecked	Unchecked	Unchecked	Unchecked	Unchecked	Unchecked	Unchecked	Unchecked	Unchecked	Unchecked	Unchecked	Unchecked	Unchecked	Unchecked	Unchecked	Checked	Unchecked	Complete	Yes	PIV negative	no	Complete	Yes	No	admitted secondary to the infection	No	CT Scan	normal attenuation	normal	ground glass attenuation	< 25% abnormal	ground glass attenuation	25-50% abnormal	ground glass attenuation	< 25% abnormal	ground glass attenuation	< 25% abnormal	ground glass attenuation	< 25% abnormal	12
37	2																																			Chest Xray	normal attenuation	normal	normal attenuation	normal	normal attenuation	normal	normal attenuation	normal	normal attenuation	normal	normal attenuation	normal	0
37	3																																			Chest Xray	normal attenuation	normal	normal attenuation	normal	normal attenuation	normal	normal attenuation	normal	normal attenuation	normal	normal attenuation	normal	0
37	4																																			Chest Xray	normal attenuation	normal	normal attenuation	normal	normal attenuation	normal	normal attenuation	normal	normal attenuation	normal	normal attenuation	normal	0
38	1	female	Asian	ALL	active	Yes	No	Unchecked	Checked	Unchecked	Unchecked	Unchecked	Unchecked	Unchecked	Unchecked	Unchecked	Unchecked	Unchecked	Unchecked	Unchecked	Unchecked	Unchecked	Unchecked	Unchecked	Checked	Unchecked	Complete	No			Complete	Yes	Not performed	admitted secondary to the infection	No	CT Scan	ground glass attenuation	50-75% abnormal	ground glass attenuation	50-75% abnormal	ground glass attenuation	50-75% abnormal	ground glass attenuation	25-50% abnormal	ground glass attenuation	25-50% abnormal	ground glass attenuation	50-75% abnormal	32
38	2																																			Chest Xray	normal attenuation	normal	normal attenuation	normal	normal attenuation	normal	normal attenuation	normal	normal attenuation	normal	normal attenuation	normal	0
38	3																																			CT Scan	ground glass attenuation	25-50% abnormal	ground glass attenuation	25-50% abnormal	ground glass attenuation	>75% abnormal	ground glass attenuation	50-75% abnormal	ground glass attenuation	50-75% abnormal	ground glass attenuation	>75% abnormal	36
38	4																																			Chest Xray	normal attenuation	normal	normal attenuation	normal	normal attenuation	normal	normal attenuation	normal	normal attenuation	normal	normal attenuation	normal	0
39	1	male	Middle Eastern	ALL	remission	No	No	Unchecked	Unchecked	Unchecked	Checked	Unchecked	Unchecked	Unchecked	Unchecked	Unchecked	Unchecked	Unchecked	Unchecked	Unchecked	Unchecked	Unchecked	Unchecked	Unchecked	Checked	Unchecked	Complete	Yes	PIV positive	Cytomegalovirus	Complete	Yes	Yes		No	CT Scan	ground glass attenuation	>75% abnormal	ground glass attenuation	>75% abnormal	ground glass attenuation	>75% abnormal	ground glass attenuation	>75% abnormal	ground glass attenuation	>75% abnormal	ground glass attenuation	>75% abnormal	48
39	2																																			Chest Xray	ground glass attenuation	>75% abnormal	ground glass attenuation	>75% abnormal	ground glass attenuation	>75% abnormal	ground glass attenuation	50-75% abnormal	ground glass attenuation	50-75% abnormal	ground glass attenuation	>75% abnormal	44
39	3																																			Chest Xray	ground glass attenuation	< 25% abnormal	ground glass attenuation	50-75% abnormal	consolidation	50-75% abnormal	ground glass attenuation	< 25% abnormal	ground glass attenuation	25-50% abnormal	consolidation	50-75% abnormal	32
39	4																																			CT Scan	ground glass attenuation	>75% abnormal	ground glass attenuation	>75% abnormal	ground glass attenuation	>75% abnormal	ground glass attenuation	>75% abnormal	ground glass attenuation	>75% abnormal	ground glass attenuation	>75% abnormal	48
40	1	male	Non-Hispanic White	CLL	remission	No	No	Unchecked	Unchecked	Unchecked	Checked	Unchecked	Unchecked	Unchecked	Unchecked	Unchecked	Unchecked	Unchecked	Unchecked	Unchecked	Unchecked	Unchecked	Unchecked	Unchecked	Checked	Unchecked	Complete	Yes	PIV negative	no	Complete	Yes	No	admitted secondary to the infection	No	Chest Xray	consolidation	< 25% abnormal	consolidation	< 25% abnormal	consolidation	50-75% abnormal	consolidation	50-75% abnormal	consolidation	25-50% abnormal	consolidation	< 25% abnormal	33
40	2																																			Chest Xray	consolidation	25-50% abnormal	consolidation	50-75% abnormal	consolidation	50-75% abnormal	consolidation	50-75% abnormal	consolidation	50-75% abnormal	consolidation	>75% abnormal	54
40	3																																			CT Scan	ground glass attenuation	< 25% abnormal	ground glass attenuation	< 25% abnormal	consolidation	50-75% abnormal	consolidation	25-50% abnormal	consolidation	< 25% abnormal	consolidation	25-50% abnormal	28
40	4																																			Chest Xray	normal attenuation	normal	consolidation	25-50% abnormal	consolidation	50-75% abnormal	consolidation	25-50% abnormal	consolidation	< 25% abnormal	consolidation	25-50% abnormal	30
40	5																																			CT Scan	ground glass attenuation	< 25% abnormal	ground glass attenuation	25-50% abnormal	consolidation	50-75% abnormal	consolidation	< 25% abnormal	consolidation	< 25% abnormal	consolidation	50-75% abnormal	30
40	6																																			Chest Xray	normal attenuation	normal	consolidation	< 25% abnormal	consolidation	< 25% abnormal	consolidation	< 25% abnormal	normal attenuation	normal	consolidation	< 25% abnormal	12
41	1	female	Non-Hispanic White	CLL	active	Yes	No	Unchecked	Unchecked	Checked	Unchecked	Unchecked	Unchecked	Unchecked	Unchecked	Unchecked	Unchecked	Unchecked	Unchecked	Unchecked	Unchecked	Unchecked	Unchecked	Unchecked	Checked	Unchecked	Complete	No			Complete	Yes	Not performed	patient was not admitted	No	Chest Xray	normal attenuation	normal	normal attenuation	normal	normal attenuation	normal	normal attenuation	normal	normal attenuation	normal	normal attenuation	normal	0
41	2																																			Chest Xray	normal attenuation	normal	normal attenuation	normal	normal attenuation	normal	consolidation	< 25% abnormal	normal attenuation	normal	consolidation	< 25% abnormal	6
41	3																																			Chest Xray	normal attenuation	normal	normal attenuation	normal	normal attenuation	normal	consolidation	< 25% abnormal	normal attenuation	normal	consolidation	< 25% abnormal	6
41	4																																			Chest Xray	normal attenuation	normal	normal attenuation	normal	normal attenuation	normal	consolidation	< 25% abnormal	normal attenuation	normal	consolidation	< 25% abnormal	6
42	1	male	Non-Hispanic White	ALL	active	Yes	No	Unchecked	Unchecked	Unchecked	Checked	Unchecked	Unchecked	Unchecked	Unchecked	Unchecked	Unchecked	Unchecked	Unchecked	Unchecked	Unchecked	Unchecked	Unchecked	Unchecked	Checked	Unchecked	Complete	No			Complete	Yes	Not performed	admitted secondary to the infection	No	CT Scan	normal attenuation	normal	normal attenuation	normal	consolidation	< 25% abnormal	ground glass attenuation	< 25% abnormal	ground glass attenuation	50-75% abnormal	consolidation	50-75% abnormal	20
42	2																																			Chest Xray	normal attenuation	normal	normal attenuation	normal	consolidation	25-50% abnormal	normal attenuation	normal	normal attenuation	normal	consolidation	50-75% abnormal	15
42	3																																			CT Scan	normal attenuation	normal	normal attenuation	normal	consolidation	< 25% abnormal	normal attenuation	normal	consolidation	< 25% abnormal	consolidation	< 25% abnormal	9
43	1	female	Hispanic	ALL	relapse	Yes	No	Unchecked	Unchecked	Unchecked	Checked	Unchecked	Unchecked	Unchecked	Unchecked	Unchecked	Unchecked	Unchecked	Unchecked	Unchecked	Unchecked	Unchecked	Unchecked	Unchecked	Checked	Unchecked	Complete	Yes	PIV positive	no	Complete	Yes	Yes	admitted secondary to the infection	No	CT Scan	ground glass attenuation	< 25% abnormal	ground glass attenuation	< 25% abnormal	ground glass attenuation	25-50% abnormal	consolidation	< 25% abnormal	ground glass attenuation	< 25% abnormal	ground glass attenuation	< 25% abnormal	15
43	2																																			Chest Xray	normal attenuation	normal	normal attenuation	normal	consolidation	< 25% abnormal	normal attenuation	normal	consolidation	< 25% abnormal	normal attenuation	normal	6
43	3																																			Chest Xray	normal attenuation	normal	normal attenuation	normal	consolidation	< 25% abnormal	normal attenuation	normal	consolidation	< 25% abnormal	normal attenuation	normal	6
44	1	female	Hispanic	AML	remission	Yes	No	Unchecked	Unchecked	Unchecked	Checked	Unchecked	Unchecked	Unchecked	Unchecked	Unchecked	Unchecked	Unchecked	Unchecked	Unchecked	Unchecked	Unchecked	Unchecked	Unchecked	Checked	Unchecked	Complete	Yes	PIV negative	no	Complete	Yes	No	admitted secondary to the infection	No	Chest Xray	consolidation	>75% abnormal	consolidation	>75% abnormal	normal attenuation	normal	normal attenuation	normal	normal attenuation	normal	consolidation	< 25% abnormal	27
44	2																																			CT Scan	ground glass attenuation	>75% abnormal	ground glass attenuation	50-75% abnormal	ground glass attenuation	25-50% abnormal	ground glass attenuation	< 25% abnormal	ground glass attenuation	< 25% abnormal	ground glass attenuation	25-50% abnormal	26
44	3																																			Chest Xray	consolidation	25-50% abnormal	consolidation	50-75% abnormal	consolidation	>75% abnormal	consolidation	25-50% abnormal	consolidation	50-75% abnormal	consolidation	>75% abnormal	54
44	4																																			Chest Xray	consolidation	25-50% abnormal	consolidation	50-75% abnormal	consolidation	>75% abnormal	consolidation	< 25% abnormal	consolidation	50-75% abnormal	consolidation	>75% abnormal	51
45	1	female	Non-Hispanic White	CML	refractory	No	No	Unchecked	Unchecked	Unchecked	Checked	Unchecked	Unchecked	Unchecked	Unchecked	Unchecked	Unchecked	Unchecked	Unchecked	Unchecked	Unchecked	Unchecked	Unchecked	Unchecked	Checked	Unchecked	Complete	No			Complete	Yes	Not performed	admitted secondary to the infection	No	CT Scan	ground glass attenuation	< 25% abnormal	ground glass attenuation	< 25% abnormal	ground glass attenuation	< 25% abnormal	ground glass attenuation	< 25% abnormal	ground glass attenuation	< 25% abnormal	consolidation	< 25% abnormal	13
45	2																																			Chest Xray	normal attenuation	normal	consolidation	< 25% abnormal	consolidation	< 25% abnormal	consolidation	< 25% abnormal	normal attenuation	normal	consolidation	< 25% abnormal	12
46	1	male	Asian	ALL	active	Yes	No	Unchecked	Unchecked	Unchecked	Checked	Unchecked	Unchecked	Unchecked	Unchecked	Unchecked	Unchecked	Unchecked	Unchecked	Unchecked	Unchecked	Unchecked	Unchecked	Unchecked	Checked	Unchecked	Complete	No			Complete	Yes	Not performed	patient was not admitted	No	Chest Xray	normal attenuation	normal	normal attenuation	normal	consolidation	< 25% abnormal	consolidation	< 25% abnormal	normal attenuation	normal	consolidation	< 25% abnormal	9
46	2																																			Chest Xray	normal attenuation	normal	normal attenuation	normal	normal attenuation	normal	normal attenuation	normal	normal attenuation	normal	normal attenuation	normal	0
46	3																																			Chest Xray	normal attenuation	normal	normal attenuation	normal	consolidation	< 25% abnormal	normal attenuation	normal	normal attenuation	normal	normal attenuation	normal	3
46	4																																			CT Scan	consolidation	< 25% abnormal	ground glass attenuation	< 25% abnormal	consolidation	50-75% abnormal	consolidation	< 25% abnormal	consolidation	< 25% abnormal	consolidation	< 25% abnormal	23
46	5																																			Chest Xray	normal attenuation	normal	normal attenuation	normal	consolidation	< 25% abnormal	normal attenuation	normal	normal attenuation	normal	normal attenuation	normal	3
46	6																																			CT Scan	ground glass attenuation	< 25% abnormal	ground glass attenuation	< 25% abnormal	ground glass attenuation	25-50% abnormal	normal attenuation	normal	ground glass attenuation	< 25% abnormal	ground glass attenuation	< 25% abnormal	12
49	1	male	Non-Hispanic White	ALL	refractory	No	No	Unchecked	Unchecked	Unchecked	Checked	Unchecked	Unchecked	Unchecked	Unchecked	Unchecked	Unchecked	Unchecked	Unchecked	Unchecked	Unchecked	Unchecked	Unchecked	Unchecked	Checked	Unchecked	Complete	Yes	PIV negative	No	Complete	Yes	Yes	admitted secondary to the infection	No	CT Scan	ground glass attenuation	< 25% abnormal	ground glass attenuation	25-50% abnormal	ground glass attenuation	50-75% abnormal	ground glass attenuation	< 25% abnormal	ground glass attenuation	< 25% abnormal	consolidation	25-50% abnormal	22
49	2																																			Chest Xray	consolidation	< 25% abnormal	consolidation	25-50% abnormal	consolidation	>75% abnormal	consolidation	< 25% abnormal	consolidation	< 25% abnormal	consolidation	50-75% abnormal	36
49	3																																			Chest Xray	consolidation	< 25% abnormal	consolidation	50-75% abnormal	consolidation	>75% abnormal	consolidation	< 25% abnormal	consolidation	50-75% abnormal	consolidation	>75% abnormal	48
49	4																																			Chest Xray	consolidation	< 25% abnormal	consolidation	< 25% abnormal	consolidation	< 25% abnormal	consolidation	< 25% abnormal	consolidation	50-75% abnormal	consolidation	50-75% abnormal	30
49	5																																			Chest Xray	consolidation	< 25% abnormal	consolidation	< 25% abnormal	consolidation	< 25% abnormal	consolidation	< 25% abnormal	consolidation	50-75% abnormal	consolidation	50-75% abnormal	30
49	6																																			Chest Xray	consolidation	< 25% abnormal	consolidation	< 25% abnormal	consolidation	50-75% abnormal	consolidation	< 25% abnormal	consolidation	25-50% abnormal	consolidation	50-75% abnormal	33
49	7																																			Chest Xray	consolidation	< 25% abnormal	consolidation	< 25% abnormal	consolidation	< 25% abnormal	consolidation	< 25% abnormal	consolidation	25-50% abnormal	consolidation	50-75% abnormal	27
49	8																																			Chest Xray	consolidation	< 25% abnormal	consolidation	< 25% abnormal	consolidation	< 25% abnormal	consolidation	< 25% abnormal	consolidation	< 25% abnormal	consolidation	50-75% abnormal	24
49	9																																			CT Scan	ground glass attenuation	< 25% abnormal	ground glass attenuation	25-50% abnormal	consolidation	< 25% abnormal	ground glass attenuation	25-50% abnormal	ground glass attenuation	< 25% abnormal	consolidation	50-75% abnormal	24
50	1	male	Asian	ALL	active	Yes	No	Unchecked	Unchecked	Unchecked	Checked	Unchecked	Unchecked	Unchecked	Unchecked	Unchecked	Unchecked	Unchecked	Unchecked	Unchecked	Unchecked	Unchecked	Unchecked	Unchecked	Checked	Unchecked	Complete	No			Complete	Yes	Yes	admitted secondary to the infection	No	CT Scan	normal attenuation	normal	ground glass attenuation	< 25% abnormal	ground glass attenuation	< 25% abnormal	ground glass attenuation	< 25% abnormal	normal attenuation	normal	normal attenuation	normal	6
50	2																																			Chest Xray	normal attenuation	normal	consolidation	< 25% abnormal	consolidation	< 25% abnormal	normal attenuation	normal	normal attenuation	normal	normal attenuation	normal	6
50	3																																			CT Scan	ground glass attenuation	< 25% abnormal	consolidation	25-50% abnormal	consolidation	25-50% abnormal	ground glass attenuation	< 25% abnormal	normal attenuation	normal	normal attenuation	normal	16
50	4																																			Chest Xray	normal attenuation	normal	consolidation	< 25% abnormal	consolidation	< 25% abnormal	normal attenuation	normal	normal attenuation	normal	normal attenuation	normal	6
51	1	male	Non-Hispanic White	AML	active	Yes	No	Unchecked	Unchecked	Unchecked	Checked	Unchecked	Unchecked	Unchecked	Unchecked	Unchecked	Unchecked	Unchecked	Unchecked	Unchecked	Unchecked	Unchecked	Unchecked	Unchecked	Checked	Unchecked	Complete	Yes	PIV negative	No	Complete	Yes	No	admitted secondary to the infection	No	CT Scan	normal attenuation	normal	ground glass attenuation	< 25% abnormal	ground glass attenuation	< 25% abnormal	ground glass attenuation	< 25% abnormal	ground glass attenuation	< 25% abnormal	ground glass attenuation	25-50% abnormal	12
51	2																																			Chest Xray	normal attenuation	normal	normal attenuation	normal	consolidation	< 25% abnormal	normal attenuation	normal	consolidation	< 25% abnormal	consolidation	25-50% abnormal	12
51	3																																			Chest Xray	normal attenuation	normal	consolidation	< 25% abnormal	consolidation	< 25% abnormal	consolidation	< 25% abnormal	consolidation	< 25% abnormal	consolidation	50-75% abnormal	21
51	4																																			Chest Xray	normal attenuation	normal	consolidation	< 25% abnormal	consolidation	< 25% abnormal	consolidation	< 25% abnormal	consolidation	< 25% abnormal	consolidation	50-75% abnormal	21
51	5																																			CT Scan	consolidation	< 25% abnormal	consolidation	< 25% abnormal	consolidation	25-50% abnormal	consolidation	< 25% abnormal	consolidation	25-50% abnormal	consolidation	50-75% abnormal	30
51	6																																			Chest Xray	consolidation	< 25% abnormal	consolidation	25-50% abnormal	consolidation	25-50% abnormal	consolidation	25-50% abnormal	consolidation	25-50% abnormal	consolidation	50-75% abnormal	36
51	7																																			Chest Xray	consolidation	< 25% abnormal	consolidation	25-50% abnormal	consolidation	25-50% abnormal	consolidation	25-50% abnormal	consolidation	25-50% abnormal	consolidation	50-75% abnormal	36
52	1	male	Non-Hispanic White	AML	refractory	Yes	No	Unchecked	Unchecked	Unchecked	Checked	Unchecked	Unchecked	Unchecked	Unchecked	Unchecked	Unchecked	Unchecked	Unchecked	Unchecked	Unchecked	Unchecked	Unchecked	Unchecked	Checked	Unchecked	Complete	Yes	PIV positive	No	Complete	Yes	Yes	admitted secondary to the infection	No	CT Scan	ground glass attenuation	< 25% abnormal	ground glass attenuation	< 25% abnormal	ground glass attenuation	< 25% abnormal	consolidation	25-50% abnormal	consolidation	25-50% abnormal	ground glass attenuation	< 25% abnormal	20
52	2																																			Chest Xray	normal attenuation	normal	normal attenuation	normal	normal attenuation	normal	consolidation	< 25% abnormal	consolidation	< 25% abnormal	normal attenuation	normal	6
53	1	female	Non-Hispanic White	ALL	active	Yes	No	Unchecked	Unchecked	Unchecked	Checked	Unchecked	Unchecked	Unchecked	Unchecked	Unchecked	Unchecked	Unchecked	Unchecked	Unchecked	Unchecked	Unchecked	Unchecked	Unchecked	Checked	Unchecked	Complete	No			Complete	Yes	Not performed	admitted secondary to the infection	No	Chest Xray	normal attenuation	normal	normal attenuation	normal	consolidation	< 25% abnormal	normal attenuation	normal	normal attenuation	normal	normal attenuation	normal	3
53	2																																			Chest Xray	normal attenuation	normal	normal attenuation	normal	consolidation	< 25% abnormal	normal attenuation	normal	normal attenuation	normal	normal attenuation	normal	3
53	3																																			Chest Xray	normal attenuation	normal	normal attenuation	normal	normal attenuation	normal	normal attenuation	normal	normal attenuation	normal	normal attenuation	normal	0
55	1	male	Non-Hispanic White	AML	relapse	Yes	No	Unchecked	Unchecked	Unchecked	Checked	Unchecked	Unchecked	Unchecked	Unchecked	Unchecked	Unchecked	Unchecked	Unchecked	Unchecked	Unchecked	Unchecked	Unchecked	Unchecked	Checked	Unchecked	Complete	Yes		No	Complete	Yes	No	admitted secondary to the infection	No	CT Scan	ground glass attenuation	< 25% abnormal	normal attenuation	normal	normal attenuation	normal	ground glass attenuation	< 25% abnormal	ground glass attenuation	25-50% abnormal	ground glass attenuation	>75% abnormal	16
55	2																																			Chest Xray	normal attenuation	normal	normal attenuation	normal	normal attenuation	normal	normal attenuation	normal	normal attenuation	normal	consolidation	< 25% abnormal	3
55	3																																			Chest Xray	normal attenuation	normal	normal attenuation	normal	normal attenuation	normal	normal attenuation	normal	normal attenuation	normal	normal attenuation	normal	0
55	4																																			Chest Xray	normal attenuation	normal	normal attenuation	normal	normal attenuation	normal	normal attenuation	normal	normal attenuation	normal	normal attenuation	normal	0
55	5																																			Chest Xray	normal attenuation	normal	normal attenuation	normal	normal attenuation	normal	normal attenuation	normal	normal attenuation	normal	normal attenuation	normal	0
55	6																																			Chest Xray	normal attenuation	normal	normal attenuation	normal	normal attenuation	normal	normal attenuation	normal	normal attenuation	normal	normal attenuation	normal	0
55	7																																			CT Scan	ground glass attenuation	< 25% abnormal	ground glass attenuation	< 25% abnormal	ground glass attenuation	< 25% abnormal	ground glass attenuation	< 25% abnormal	ground glass attenuation	< 25% abnormal	ground glass attenuation	25-50% abnormal	14
57	1	female	Non-Hispanic White	CML	refractory	Yes	No	Unchecked	Unchecked	Unchecked	Checked	Unchecked	Unchecked	Unchecked	Unchecked	Unchecked	Unchecked	Unchecked	Unchecked	Unchecked	Unchecked	Unchecked	Unchecked	Unchecked	Checked	Unchecked	Complete	No			Complete	Yes	Not performed	admitted secondary to the infection	No	Chest Xray	normal attenuation	normal	consolidation	< 25% abnormal	consolidation	25-50% abnormal	normal attenuation	normal	consolidation	< 25% abnormal	consolidation	25-50% abnormal	18
58	1	female	Non-Hispanic White	CML	refractory	No	No	Unchecked	Unchecked	Unchecked	Checked	Unchecked	Unchecked	Unchecked	Unchecked	Unchecked	Unchecked	Unchecked	Unchecked	Unchecked	Unchecked	Unchecked	Unchecked	Unchecked	Checked	Unchecked	Complete	No			Complete	Yes	Not performed	admitted secondary to the infection	No	Chest Xray	normal attenuation	normal	consolidation	< 25% abnormal	consolidation	50-75% abnormal	consolidation	< 25% abnormal	consolidation	25-50% abnormal	consolidation	25-50% abnormal	27
58	2																																			Chest Xray	consolidation	< 25% abnormal	consolidation	50-75% abnormal	consolidation	50-75% abnormal	consolidation	< 25% abnormal	consolidation	25-50% abnormal	consolidation	50-75% abnormal	39
58	3																																			Chest Xray	consolidation	< 25% abnormal	consolidation	25-50% abnormal	consolidation	50-75% abnormal	consolidation	< 25% abnormal	consolidation	50-75% abnormal	consolidation	50-75% abnormal	39
59	1	female	Non-Hispanic White	AML	refractory	Yes	No	Unchecked	Checked	Unchecked	Unchecked	Unchecked	Unchecked	Unchecked	Unchecked	Unchecked	Unchecked	Unchecked	Unchecked	Unchecked	Unchecked	Unchecked	Unchecked	Unchecked	Checked	Unchecked	Complete	Yes	PIV negative	No	Complete	Yes	Yes	admitted secondary to the infection	No	Chest Xray	normal attenuation	normal	consolidation	25-50% abnormal	consolidation	50-75% abnormal	normal attenuation	normal	consolidation	25-50% abnormal	consolidation	50-75% abnormal	30
59	2																																			Chest Xray	normal attenuation	normal	normal attenuation	normal	consolidation	< 25% abnormal	normal attenuation	normal	normal attenuation	normal	consolidation	< 25% abnormal	6
59	3																																			Chest Xray	normal attenuation	normal	normal attenuation	normal	normal attenuation	normal	normal attenuation	normal	normal attenuation	normal	normal attenuation	normal	0
60	1	female	Asian	AML	relapse	Yes	No	Unchecked	Unchecked	Unchecked	Checked	Unchecked	Unchecked	Unchecked	Unchecked	Unchecked	Unchecked	Unchecked	Unchecked	Unchecked	Unchecked	Unchecked	Unchecked	Unchecked	Checked	Unchecked	Complete	Yes	PIV negative	No	Complete	Yes	No	admitted secondary to the infection	No	Chest Xray	normal attenuation	normal	consolidation	< 25% abnormal	normal attenuation	normal	normal attenuation	normal	normal attenuation	normal	normal attenuation	normal	3
60	2																																			Chest Xray	normal attenuation	normal	consolidation	< 25% abnormal	consolidation	< 25% abnormal	normal attenuation	normal	normal attenuation	normal	normal attenuation	normal	6
61	1	female	Black	ALL	active	Yes	No	Unchecked	Unchecked	Unchecked	Checked	Unchecked	Unchecked	Unchecked	Unchecked	Unchecked	Unchecked	Unchecked	Unchecked	Unchecked	Unchecked	Unchecked	Unchecked	Unchecked	Checked	Unchecked	Complete	No			Complete	Yes	No	admitted secondary to the infection	No	Chest Xray	consolidation	< 25% abnormal	normal attenuation	normal	consolidation	< 25% abnormal	normal attenuation	normal	normal attenuation	normal	consolidation	< 25% abnormal	9
61	2																																			Chest Xray	consolidation	< 25% abnormal	normal attenuation	normal	normal attenuation	normal	normal attenuation	normal	normal attenuation	normal	normal attenuation	normal	3
61	3																																			CT Scan	consolidation	< 25% abnormal	consolidation	< 25% abnormal	normal attenuation	normal	normal attenuation	normal	normal attenuation	normal	normal attenuation	normal	6
62	1	male	Hispanic	T cell Prolymphocytic Leukemia	refractory	Yes	No	Unchecked	Unchecked	Unchecked	Checked	Unchecked	Unchecked	Unchecked	Unchecked	Unchecked	Unchecked	Unchecked	Unchecked	Unchecked	Unchecked	Unchecked	Unchecked	Unchecked	Unchecked	Unchecked	Complete	Yes	PIV negative	No	Complete	Yes	No	admitted secondary to the infection	No	Chest Xray	ground glass attenuation	>75% abnormal	ground glass attenuation	>75% abnormal	ground glass attenuation	>75% abnormal	ground glass attenuation	>75% abnormal	ground glass attenuation	>75% abnormal	ground glass attenuation	>75% abnormal	48
62	2																																			Chest Xray	ground glass attenuation	50-75% abnormal	ground glass attenuation	50-75% abnormal	ground glass attenuation	50-75% abnormal	ground glass attenuation	50-75% abnormal	ground glass attenuation	50-75% abnormal	ground glass attenuation	50-75% abnormal	36
62	3																																			Chest Xray	ground glass attenuation	50-75% abnormal	ground glass attenuation	50-75% abnormal	consolidation	50-75% abnormal	ground glass attenuation	25-50% abnormal	ground glass attenuation	25-50% abnormal	ground glass attenuation	25-50% abnormal	33
64	1	female	Non-Hispanic White	CML	refractory	Yes	No	Unchecked	Checked	Unchecked	Unchecked	Unchecked	Unchecked	Unchecked	Unchecked	Unchecked	Unchecked	Unchecked	Unchecked	Unchecked	Unchecked	Unchecked	Unchecked	Unchecked	Checked	Unchecked	Complete	Yes	PIV negative	No	Complete	Yes	No	admitted secondary to the infection	No	Chest Xray	normal attenuation	normal	consolidation	< 25% abnormal	consolidation	< 25% abnormal	normal attenuation	normal	consolidation	< 25% abnormal	normal attenuation	normal	9
64	2																																			CT Scan	ground glass attenuation	< 25% abnormal	ground glass attenuation	< 25% abnormal	ground glass attenuation	25-50% abnormal	ground glass attenuation	< 25% abnormal	consolidation	< 25% abnormal	ground glass attenuation	25-50% abnormal	17
65	1	male	Non-Hispanic White	AML	active	No	No	Unchecked	Unchecked	Unchecked	Checked	Unchecked	Unchecked	Unchecked	Unchecked	Unchecked	Unchecked	Unchecked	Unchecked	Unchecked	Unchecked	Unchecked	Unchecked	Unchecked	Checked	Unchecked	Complete	No			Complete	Yes	Not performed	admitted secondary to the infection	No	Chest Xray	normal attenuation	normal	normal attenuation	normal	consolidation	< 25% abnormal	normal attenuation	normal	normal attenuation	normal	normal attenuation	normal	3
65	2																																			Chest Xray	normal attenuation	normal	normal attenuation	normal	consolidation	< 25% abnormal	normal attenuation	normal	normal attenuation	normal	consolidation	< 25% abnormal	6
65	3																																			CT Scan	consolidation	< 25% abnormal	normal attenuation	normal	consolidation	< 25% abnormal	normal attenuation	normal	consolidation	< 25% abnormal	consolidation	25-50% abnormal	15
65	4																																			Chest Xray	normal attenuation	normal	normal attenuation	normal	consolidation	25-50% abnormal	normal attenuation	normal	normal attenuation	normal	consolidation	< 25% abnormal	9
66	1	female	Non-Hispanic White	AML	relapse	Yes	No	Unchecked	Unchecked	Unchecked	Checked	Unchecked	Unchecked	Unchecked	Unchecked	Unchecked	Unchecked	Unchecked	Unchecked	Unchecked	Unchecked	Unchecked	Unchecked	Unchecked	Checked	Unchecked	Complete	No			Complete	Yes	Not performed	admitted secondary to the infection	No	Chest Xray	consolidation	< 25% abnormal	consolidation	>75% abnormal	consolidation	>75% abnormal	consolidation	50-75% abnormal	consolidation	>75% abnormal	consolidation	>75% abnormal	60
66	2																																			Chest Xray	normal attenuation	normal	normal attenuation	normal	normal attenuation	normal	normal attenuation	normal	normal attenuation	normal	consolidation	< 25% abnormal	3
67	1	male	Non-Hispanic White	ALL	active	Yes	No	Unchecked	Unchecked	Unchecked	Checked	Unchecked	Unchecked	Unchecked	Unchecked	Unchecked	Unchecked	Unchecked	Unchecked	Unchecked	Unchecked	Unchecked	Unchecked	Unchecked	Checked	Unchecked	Complete	Yes	PIV negative	No	Complete	Yes	Yes	admitted secondary to the infection	No	Chest Xray	consolidation	25-50% abnormal	consolidation	25-50% abnormal	consolidation	25-50% abnormal	consolidation	50-75% abnormal	consolidation	50-75% abnormal	consolidation	>75% abnormal	48
67	2																																			Chest Xray	consolidation	< 25% abnormal	consolidation	25-50% abnormal	consolidation	25-50% abnormal	consolidation	< 25% abnormal	consolidation	< 25% abnormal	consolidation	50-75% abnormal	30
67	3																																			Chest Xray	ground glass attenuation	50-75% abnormal	ground glass attenuation	50-75% abnormal	ground glass attenuation	25-50% abnormal	ground glass attenuation	50-75% abnormal	ground glass attenuation	50-75% abnormal	ground glass attenuation	50-75% abnormal	34
68	1	male	Non-Hispanic White	NHL	refractory	Yes	Auto	Unchecked	Unchecked	Unchecked	Checked	Unchecked	Unchecked	Unchecked	Unchecked	Unchecked	Unchecked	Unchecked	Unchecked	Unchecked	Unchecked	Unchecked	Unchecked	Unchecked	Checked	Unchecked	Complete	No			Complete	Yes	Not performed	patient was not admitted	No	Chest Xray	normal attenuation	normal	normal attenuation	normal	normal attenuation	normal	normal attenuation	normal	normal attenuation	normal	normal attenuation	normal	0
68	2																																			Chest Xray	normal attenuation	normal	consolidation	< 25% abnormal	consolidation	< 25% abnormal	normal attenuation	normal	consolidation	< 25% abnormal	consolidation	< 25% abnormal	12
68	3																																			Chest Xray	normal attenuation	normal	consolidation	< 25% abnormal	consolidation	< 25% abnormal	normal attenuation	normal	consolidation	< 25% abnormal	consolidation	< 25% abnormal	12
69	1	female	Hispanic	NHL	relapse	Yes	Auto	Unchecked	Unchecked	Unchecked	Checked	Unchecked	Unchecked	Unchecked	Unchecked	Unchecked	Unchecked	Unchecked	Unchecked	Unchecked	Unchecked	Unchecked	Unchecked	Unchecked	Checked	Unchecked	Complete	No			Complete	Yes	Not performed	was hospitalized when event occurred	No	Chest Xray	normal attenuation	normal	normal attenuation	normal	consolidation	< 25% abnormal	normal attenuation	normal	consolidation	< 25% abnormal	consolidation	25-50% abnormal	12
69	2																																			CT Scan	normal attenuation	normal	normal attenuation	normal	consolidation	< 25% abnormal	consolidation	< 25% abnormal	consolidation	< 25% abnormal	consolidation	50-75% abnormal	18
69	3																																			Chest Xray	normal attenuation	normal	normal attenuation	normal	normal attenuation	normal	normal attenuation	normal	normal attenuation	normal	consolidation	< 25% abnormal	3
69	4																																			Chest Xray	normal attenuation	normal	normal attenuation	normal	normal attenuation	normal	normal attenuation	normal	normal attenuation	normal	normal attenuation	normal	0
69	5																																			CT Scan	normal attenuation	normal	normal attenuation	normal	consolidation	< 25% abnormal	normal attenuation	normal	ground glass attenuation	< 25% abnormal	consolidation	< 25% abnormal	8
70	1	female	Non-Hispanic White	Multiple Myeloma	refractory	No	Auto	Unchecked	Checked	Unchecked	Unchecked	Unchecked	Unchecked	Unchecked	Unchecked	Unchecked	Unchecked	Unchecked	Unchecked	Unchecked	Unchecked	Unchecked	Unchecked	Unchecked	Checked	Unchecked	Complete	Yes	PIV negative	No	Complete	Yes	Yes	admitted secondary to the infection	Yes	Chest Xray	normal attenuation	normal	normal attenuation	normal	normal attenuation	normal	normal attenuation	normal	normal attenuation	normal	normal attenuation	normal	0
70	2																																			CT Scan	ground glass attenuation	< 25% abnormal	ground glass attenuation	< 25% abnormal	consolidation	< 25% abnormal	ground glass attenuation	< 25% abnormal	consolidation	< 25% abnormal	consolidation	< 25% abnormal	15
70	3																																			Chest Xray	normal attenuation	normal	normal attenuation	normal	consolidation	< 25% abnormal	normal attenuation	normal	normal attenuation	normal	consolidation	< 25% abnormal	6
71	1	male	Hispanic	Multiple Myeloma	refractory	Yes	Auto	Unchecked	Unchecked	Unchecked	Checked	Unchecked	Unchecked	Unchecked	Unchecked	Unchecked	Unchecked	Unchecked	Unchecked	Unchecked	Unchecked	Unchecked	Unchecked	Unchecked	Checked	Unchecked	Complete	No			Complete	Yes	Not performed	admitted secondary to the infection	No	Chest Xray	normal attenuation	normal	normal attenuation	normal	normal attenuation	normal	normal attenuation	normal	normal attenuation	normal	normal attenuation	normal	0
71	2																																			Chest Xray	normal attenuation	normal	consolidation	< 25% abnormal	consolidation	< 25% abnormal	normal attenuation	normal	normal attenuation	normal	consolidation	< 25% abnormal	9
71	3																																			Chest Xray	ground glass attenuation	< 25% abnormal	ground glass attenuation	< 25% abnormal	ground glass attenuation	25-50% abnormal	ground glass attenuation	< 25% abnormal	ground glass attenuation	< 25% abnormal	ground glass attenuation	25-50% abnormal	16
71	4																																			Chest Xray	normal attenuation	normal	consolidation	< 25% abnormal	consolidation	< 25% abnormal	consolidation	< 25% abnormal	consolidation	< 25% abnormal	consolidation	< 25% abnormal	15
73	1	female	Non-Hispanic White	NHL	refractory	Yes	Auto	Unchecked	Unchecked	Unchecked	Checked	Unchecked	Unchecked	Unchecked	Unchecked	Unchecked	Unchecked	Unchecked	Unchecked	Unchecked	Unchecked	Unchecked	Unchecked	Unchecked	Checked	Unchecked	Complete	No			Complete	Yes	Not performed	admitted secondary to the infection	No	CT Scan	normal attenuation	normal	ground glass attenuation	< 25% abnormal	consolidation	< 25% abnormal	normal attenuation	normal	normal attenuation	normal	consolidation	< 25% abnormal	8
73	2																																			Chest Xray	normal attenuation	normal	normal attenuation	normal	consolidation	< 25% abnormal	normal attenuation	normal	normal attenuation	normal	consolidation	< 25% abnormal	6
73	3																																			Chest Xray	normal attenuation	normal	normal attenuation	normal	consolidation	25-50% abnormal	normal attenuation	normal	normal attenuation	normal	consolidation	< 25% abnormal	9
74	1	female	Non-Hispanic White	Multiple Myeloma	refractory	Yes	Auto	Unchecked	Unchecked	Unchecked	Checked	Unchecked	Unchecked	Unchecked	Unchecked	Unchecked	Unchecked	Unchecked	Unchecked	Unchecked	Unchecked	Unchecked	Unchecked	Unchecked	Checked	Unchecked	Complete	No			Complete	Yes	Not performed	was hospitalized when event occurred	No	Chest Xray	normal attenuation	normal	consolidation	< 25% abnormal	consolidation	< 25% abnormal	normal attenuation	normal	consolidation	< 25% abnormal	consolidation	< 25% abnormal	12
74	2																																			CT Scan	ground glass attenuation	< 25% abnormal	ground glass attenuation	< 25% abnormal	consolidation	< 25% abnormal	ground glass attenuation	< 25% abnormal	ground glass attenuation	25-50% abnormal	consolidation	< 25% abnormal	16
74	3																																			Chest Xray	normal attenuation	normal	normal attenuation	normal	consolidation	< 25% abnormal	normal attenuation	normal	normal attenuation	normal	consolidation	< 25% abnormal	6
74	4																																			Chest Xray	normal attenuation	normal	normal attenuation	normal	normal attenuation	normal	normal attenuation	normal	normal attenuation	normal	normal attenuation	normal	0
74	5																																			Chest Xray	normal attenuation	normal	normal attenuation	normal	normal attenuation	normal	normal attenuation	normal	normal attenuation	normal	normal attenuation	normal	0
74	6																																			Chest Xray	normal attenuation	normal	normal attenuation	normal	consolidation	< 25% abnormal	normal attenuation	normal	normal attenuation	normal	normal attenuation	normal	3
75	1	male	Black	ALL	relapse	Yes	Allo	Unchecked	Unchecked	Unchecked	Checked	Unchecked	Unchecked	Unchecked	Unchecked	Unchecked	Unchecked	Unchecked	Unchecked	Unchecked	Unchecked	Unchecked	Unchecked	Unchecked	Checked	Unchecked	Complete	Yes	PIV negative	No	Complete	Yes	No	admitted secondary to the infection	No	Chest Xray	normal attenuation	normal	normal attenuation	normal	consolidation	< 25% abnormal	normal attenuation	normal	normal attenuation	normal	consolidation	< 25% abnormal	6
75	2																																			CT Scan	normal attenuation	normal	consolidation	< 25% abnormal	consolidation	< 25% abnormal	consolidation	< 25% abnormal	normal attenuation	normal	ground glass attenuation	< 25% abnormal	11
75	3																																			Chest Xray	normal attenuation	normal	consolidation	< 25% abnormal	consolidation	< 25% abnormal	normal attenuation	normal	normal attenuation	normal	consolidation	25-50% abnormal	12
75	4																																			Chest Xray	normal attenuation	normal	consolidation	< 25% abnormal	consolidation	< 25% abnormal	normal attenuation	normal	consolidation	< 25% abnormal	consolidation	< 25% abnormal	12
75	5																																			CT Scan	normal attenuation	normal	consolidation	< 25% abnormal	consolidation	< 25% abnormal	consolidation	< 25% abnormal	normal attenuation	normal	ground glass attenuation	< 25% abnormal	11
75	6																																			Chest Xray	normal attenuation	normal	consolidation	< 25% abnormal	consolidation	25-50% abnormal	consolidation	< 25% abnormal	consolidation	< 25% abnormal	consolidation	25-50% abnormal	21
76	1	female	Non-Hispanic White	Ovarian Cancer	active	Yes	Allo	Unchecked	Unchecked	Unchecked	Checked	Unchecked	Unchecked	Unchecked	Unchecked	Unchecked	Unchecked	Unchecked	Unchecked	Unchecked	Unchecked	Unchecked	Unchecked	Unchecked	Checked	Unchecked	Complete	Yes	PIV negative	No	Complete	Yes	No	was hospitalized when event occurred	No	Chest Xray	normal attenuation	normal	normal attenuation	normal	consolidation	< 25% abnormal	normal attenuation	normal	normal attenuation	normal	consolidation	< 25% abnormal	6
76	2																																			Chest Xray	normal attenuation	normal	consolidation	< 25% abnormal	consolidation	< 25% abnormal	normal attenuation	normal	normal attenuation	normal	consolidation	< 25% abnormal	9
76	3																																			Chest Xray	normal attenuation	normal	consolidation	< 25% abnormal	consolidation	< 25% abnormal	normal attenuation	normal	normal attenuation	normal	consolidation	< 25% abnormal	9
76	4																																			CT Scan	consolidation	< 25% abnormal	consolidation	< 25% abnormal	consolidation	< 25% abnormal	normal attenuation	normal	ground glass attenuation	< 25% abnormal	consolidation	< 25% abnormal	14
76	5																																			Chest Xray	normal attenuation	normal	consolidation	< 25% abnormal	consolidation	< 25% abnormal	normal attenuation	normal	consolidation	< 25% abnormal	consolidation	< 25% abnormal	12
76	6																																			Chest Xray	normal attenuation	normal	normal attenuation	normal	consolidation	< 25% abnormal	normal attenuation	normal	normal attenuation	normal	consolidation	< 25% abnormal	6
76	7																																			CT Scan	normal attenuation	normal	normal attenuation	normal	consolidation	< 25% abnormal	normal attenuation	normal	normal attenuation	normal	consolidation	< 25% abnormal	6
77	1	male	Non-Hispanic White	ALL	relapse	No	Allo	Unchecked	Unchecked	Unchecked	Checked	Unchecked	Unchecked	Unchecked	Unchecked	Unchecked	Unchecked	Unchecked	Unchecked	Unchecked	Unchecked	Unchecked	Unchecked	Unchecked	Checked	Unchecked	Complete	Yes	PIV negative	No	Complete	Yes	No	admitted secondary to the infection	No	Chest Xray	normal attenuation	normal	normal attenuation	normal	consolidation	< 25% abnormal	normal attenuation	normal	normal attenuation	normal	consolidation	< 25% abnormal	6
77	2																																			Chest Xray	normal attenuation	normal	consolidation	< 25% abnormal	consolidation	< 25% abnormal	normal attenuation	normal	normal attenuation	normal	consolidation	< 25% abnormal	9
77	3																																			CT Scan	normal attenuation	normal	normal attenuation	normal	consolidation	< 25% abnormal	ground glass attenuation	< 25% abnormal	normal attenuation	normal	normal attenuation	normal	5
77	4																																			Chest Xray	normal attenuation	normal	normal attenuation	normal	consolidation	< 25% abnormal	normal attenuation	normal	normal attenuation	normal	normal attenuation	normal	3
78	1	male	Non-Hispanic White	NHL	remission	No	Allo	Unchecked	Checked	Unchecked	Unchecked	Unchecked	Unchecked	Unchecked	Unchecked	Unchecked	Unchecked	Unchecked	Unchecked	Unchecked	Unchecked	Unchecked	Unchecked	Unchecked	Checked	Unchecked	Complete	Yes	PIV negative	No	Complete	Yes	Yes	admitted secondary to the infection	No	Chest Xray	normal attenuation	normal	normal attenuation	normal	normal attenuation	normal	normal attenuation	normal	normal attenuation	normal	normal attenuation	normal	0
78	2																																			CT Scan	normal attenuation	normal	normal attenuation	normal	ground glass attenuation	25-50% abnormal	ground glass attenuation	< 25% abnormal	normal attenuation	normal	ground glass attenuation	< 25% abnormal	8
78	3																																			CT Scan	normal attenuation	normal	normal attenuation	normal	ground glass attenuation	25-50% abnormal	ground glass attenuation	< 25% abnormal	normal attenuation	normal	ground glass attenuation	< 25% abnormal	8
80	1	male	Non-Hispanic White	NHL	remission	No	Allo	Unchecked	Checked	Unchecked	Unchecked	Unchecked	Unchecked	Unchecked	Unchecked	Unchecked	Unchecked	Unchecked	Unchecked	Unchecked	Unchecked	Unchecked	Unchecked	Unchecked	Checked	Unchecked	Complete	No			Complete	Yes	Not performed	patient was not admitted	No	Chest Xray	normal attenuation	normal	normal attenuation	normal	normal attenuation	normal	normal attenuation	normal	normal attenuation	normal	normal attenuation	normal	0
80	2																																			CT Scan	normal attenuation	normal	normal attenuation	normal	normal attenuation	normal	ground glass attenuation	< 25% abnormal	ground glass attenuation	< 25% abnormal	normal attenuation	normal	4
81	1	male	Non-Hispanic White	NHL	relapse	Yes	Allo	Unchecked	Unchecked	Unchecked	Checked	Unchecked	Unchecked	Unchecked	Unchecked	Unchecked	Unchecked	Unchecked	Unchecked	Unchecked	Unchecked	Unchecked	Unchecked	Unchecked	Checked	Unchecked	Complete	No			Complete	Yes	Not performed	admitted secondary to the infection	No	Chest Xray	normal attenuation	normal	normal attenuation	normal	normal attenuation	normal	consolidation	< 25% abnormal	normal attenuation	normal	normal attenuation	normal	3
81	2																																			Chest Xray	normal attenuation	normal	normal attenuation	normal	normal attenuation	normal	consolidation	< 25% abnormal	normal attenuation	normal	normal attenuation	normal	3
81	3																																			CT Scan	normal attenuation	normal	normal attenuation	normal	consolidation	< 25% abnormal	consolidation	< 25% abnormal	normal attenuation	normal	normal attenuation	normal	6
81	4																																			Chest Xray	normal attenuation	normal	normal attenuation	normal	normal attenuation	normal	consolidation	< 25% abnormal	normal attenuation	normal	normal attenuation	normal	3
81	5																																			CT Scan	normal attenuation	normal	normal attenuation	normal	consolidation	< 25% abnormal	consolidation	< 25% abnormal	normal attenuation	normal	normal attenuation	normal	6
81	6																																			Chest Xray	normal attenuation	normal	normal attenuation	normal	consolidation	< 25% abnormal	normal attenuation	normal	consolidation	normal	consolidation	< 25% abnormal	6
81	7																																			Chest Xray	normal attenuation	normal	normal attenuation	normal	consolidation	< 25% abnormal	normal attenuation	normal	normal attenuation	normal	normal attenuation	normal	3
85	1	female	Black	CML	relapse	Yes	Allo	Unchecked	Unchecked	Unchecked	Checked	Unchecked	Unchecked	Unchecked	Unchecked	Unchecked	Unchecked	Unchecked	Unchecked	Unchecked	Unchecked	Unchecked	Unchecked	Unchecked	Checked	Unchecked	Complete	Yes	PIV negative	No	Complete	Yes	Yes	admitted secondary to the infection	No	Chest Xray	consolidation	< 25% abnormal	consolidation	50-75% abnormal	consolidation	>75% abnormal	consolidation	< 25% abnormal	consolidation	< 25% abnormal	consolidation	25-50% abnormal	36
85	2																																			Chest Xray	consolidation	< 25% abnormal	consolidation	50-75% abnormal	consolidation	>75% abnormal	consolidation	< 25% abnormal	consolidation	25-50% abnormal	consolidation	50-75% abnormal	42
85	3																																			Chest Xray	consolidation	< 25% abnormal	consolidation	50-75% abnormal	consolidation	>75% abnormal	consolidation	< 25% abnormal	consolidation	25-50% abnormal	consolidation	50-75% abnormal	42
85	4																																			Chest Xray	normal attenuation	normal	consolidation	< 25% abnormal	consolidation	>75% abnormal	normal attenuation	normal	normal attenuation	normal	normal attenuation	normal	15
85	5																																			Chest Xray	normal attenuation	normal	consolidation	< 25% abnormal	consolidation	>75% abnormal	normal attenuation	normal	normal attenuation	normal	normal attenuation	normal	15
87	1	female	Non-Hispanic White	CML	remission	No	Allo	Unchecked	Unchecked	Unchecked	Checked	Unchecked	Unchecked	Unchecked	Unchecked	Unchecked	Unchecked	Unchecked	Unchecked	Unchecked	Unchecked	Unchecked	Unchecked	Unchecked	Checked	Unchecked	Complete	No			Complete	Yes	Not performed	admitted secondary to the infection	No	Chest Xray	consolidation	< 25% abnormal	consolidation	< 25% abnormal	normal attenuation	normal	normal attenuation	normal	normal attenuation	normal	normal attenuation	normal	6
87	2																																			Chest Xray	consolidation	< 25% abnormal	consolidation	< 25% abnormal	normal attenuation	normal	normal attenuation	normal	normal attenuation	normal	normal attenuation	normal	6
88	1	female	Black	AML	relapse	No	Allo	Unchecked	Unchecked	Unchecked	Checked	Unchecked	Unchecked	Unchecked	Unchecked	Unchecked	Unchecked	Unchecked	Unchecked	Unchecked	Unchecked	Unchecked	Unchecked	Unchecked	Checked	Unchecked	Complete	No			Complete	Yes	Not performed	admitted secondary to the infection	No	Chest Xray	normal attenuation	normal	normal attenuation	normal	consolidation	< 25% abnormal	normal attenuation	normal	normal attenuation	normal	normal attenuation	normal	3
88	2																																			Chest Xray	normal attenuation	normal	normal attenuation	normal	consolidation	< 25% abnormal	normal attenuation	normal	normal attenuation	normal	normal attenuation	normal	3
90	1	female	Non-Hispanic White	Hogkins Lymphoma	refractory	No	Allo	Unchecked	Unchecked	Unchecked	Checked	Unchecked	Unchecked	Unchecked	Unchecked	Unchecked	Unchecked	Unchecked	Unchecked	Unchecked	Unchecked	Unchecked	Unchecked	Unchecked	Checked	Unchecked	Complete	Yes	PIV negative	No	Complete	Yes	Yes	admitted secondary to the infection	No	Chest Xray	consolidation	< 25% abnormal	normal attenuation	normal	normal attenuation	normal	normal attenuation	normal	normal attenuation	normal	normal attenuation	normal	3
90	2																																			Chest Xray	consolidation	< 25% abnormal	normal attenuation	normal	normal attenuation	normal	normal attenuation	normal	normal attenuation	normal	normal attenuation	normal	3
90	3																																			Chest Xray	consolidation	< 25% abnormal	consolidation	< 25% abnormal	normal attenuation	normal	normal attenuation	normal	normal attenuation	normal	normal attenuation	normal	6
90	4																																			Chest Xray	consolidation	< 25% abnormal	consolidation	< 25% abnormal	normal attenuation	normal	normal attenuation	normal	normal attenuation	normal	normal attenuation	normal	6
92	1	male	Black	AML	relapse	No	Allo	Unchecked	Unchecked	Unchecked	Checked	Unchecked	Unchecked	Unchecked	Unchecked	Unchecked	Unchecked	Unchecked	Unchecked	Unchecked	Unchecked	Unchecked	Unchecked	Unchecked	Checked	Unchecked	Complete	No			Complete	Yes	Not performed	patient was not admitted	Yes	Chest Xray	normal attenuation	normal	normal attenuation	normal	consolidation	< 25% abnormal	normal attenuation	normal	consolidation	< 25% abnormal	consolidation	25-50% abnormal	12
92	2																																			CT Scan	normal attenuation	normal	normal attenuation	normal	consolidation	< 25% abnormal	consolidation	< 25% abnormal	normal attenuation	normal	consolidation	25-50% abnormal	12
92	3																																			Chest Xray	normal attenuation	normal	consolidation	< 25% abnormal	consolidation	50-75% abnormal	normal attenuation	normal	consolidation	25-50% abnormal	consolidation	50-75% abnormal	27
92	4																																			Chest Xray	normal attenuation	normal	normal attenuation	normal	consolidation	< 25% abnormal	normal attenuation	normal	normal attenuation	normal	consolidation	50-75% abnormal	12
93	1	male	Non-Hispanic White	NHL	remission	No	Allo	Unchecked	Unchecked	Unchecked	Checked	Unchecked	Unchecked	Unchecked	Unchecked	Unchecked	Unchecked	Unchecked	Unchecked	Unchecked	Unchecked	Unchecked	Unchecked	Unchecked	Checked	Unchecked	Complete	Yes	PIV negative	No	Complete	Yes	Not performed	admitted secondary to the infection	Yes	Chest Xray	normal attenuation	normal	normal attenuation	normal	normal attenuation	normal	consolidation	< 25% abnormal	normal attenuation	normal	normal attenuation	normal	3
93	2																																			CT Scan	normal attenuation	normal	normal attenuation	normal	ground glass attenuation	< 25% abnormal	ground glass attenuation	25-50% abnormal	ground glass attenuation	25-50% abnormal	ground glass attenuation	< 25% abnormal	12
94	1	male	Non-Hispanic White	AML	relapse	No	Allo	Unchecked	Unchecked	Unchecked	Checked	Unchecked	Unchecked	Unchecked	Unchecked	Unchecked	Unchecked	Unchecked	Unchecked	Unchecked	Unchecked	Unchecked	Unchecked	Unchecked	Checked	Unchecked	Complete	Yes	PIV negative	Candida	Complete	Yes	Yes	admitted secondary to the infection	No	CT Scan	consolidation	< 25% abnormal	consolidation	< 25% abnormal	consolidation	25-50% abnormal	consolidation	< 25% abnormal	consolidation	< 25% abnormal	consolidation	< 25% abnormal	21
94	2																																			Chest Xray	normal attenuation	normal	consolidation	< 25% abnormal	consolidation	25-50% abnormal	normal attenuation	normal	consolidation	< 25% abnormal	consolidation	< 25% abnormal	15
94	3																																			Chest Xray	normal attenuation	normal	consolidation	< 25% abnormal	consolidation	< 25% abnormal	normal attenuation	normal	normal attenuation	normal	consolidation	< 25% abnormal	9
94	4																																			Chest Xray	normal attenuation	normal	consolidation	< 25% abnormal	consolidation	< 25% abnormal	normal attenuation	normal	normal attenuation	normal	normal attenuation	normal	6
94	5																																			Chest Xray	normal attenuation	normal	normal attenuation	normal	consolidation	< 25% abnormal	normal attenuation	normal	normal attenuation	normal	consolidation	< 25% abnormal	6
94	6																																			Chest Xray	normal attenuation	normal	consolidation	< 25% abnormal	consolidation	< 25% abnormal	normal attenuation	normal	consolidation	< 25% abnormal	consolidation	< 25% abnormal	12
94	7																																			Chest Xray	normal attenuation	normal	consolidation	< 25% abnormal	consolidation	50-75% abnormal	consolidation	< 25% abnormal	consolidation	50-75% abnormal	consolidation	25-50% abnormal	30
94	8																																			CT Scan	consolidation	< 25% abnormal	consolidation	25-50% abnormal	consolidation	< 25% abnormal	consolidation	< 25% abnormal	consolidation	50-75% abnormal	consolidation	25-50% abnormal	30
95	1	male	Non-Hispanic White	CML	remission	No	Allo	Unchecked	Unchecked	Unchecked	Checked	Unchecked	Unchecked	Unchecked	Unchecked	Unchecked	Unchecked	Unchecked	Unchecked	Unchecked	Unchecked	Unchecked	Unchecked	Unchecked	Checked	Unchecked	Complete	Yes	PIV negative	No	Complete	Yes	Yes	patient was not admitted	No	Chest Xray	normal attenuation	normal	normal attenuation	normal	normal attenuation	normal	normal attenuation	normal	normal attenuation	normal	normal attenuation	normal	0
95	2																																			CT Scan	normal attenuation	normal	normal attenuation	normal	consolidation	< 25% abnormal	normal attenuation	normal	normal attenuation	normal	ground glass attenuation	< 25% abnormal	5
[truncated: 66 more columns]
